# Supplementary material for: The bombardment history on the lunar farside revealed by 40Ar/39Ar geochronology of Chang’e-6 impact melt rocks
Source: Sci Adv. 2026 Jul 23;12(30):eaee8718. doi: 10.1126/sciadv.aee8718 (PMC13394471; doi:10.1126/sciadv.aee8718)
Supplement: Supplementary file 2 — Tables S1 and S2 [file sciadv.aee8718_tables_s1_and_s2.zip]

Archive with 2 entries (2 files):
- aee8718_table_s1.xlsx
- aee8718_table_s2.xlsx
