# Supplementary material for: The bombardment history on the lunar farside revealed by 40Ar/39Ar geochronology of Chang’e-6 impact melt rocks
Source: Sci Adv. 2026 Jul 23;12(30):eaee8718. doi: 10.1126/sciadv.aee8718 (PMC13394471; doi:10.1126/sciadv.aee8718)
Supplement: Supplementary file 2 — Tables S1 and S2 [file sciadv.aee8718_tables_s1_and_s2.zip › aee8718_table_s1.xlsx]

## Sheet: raw data
Table S1. Major and trace element composition of the impact melt rocks1
Sample name	Pre-4 Ga samples										4-3 Ga samples				<3 Ga samples
	K18-3	K11-3	K5-3	K12-3	K13-6	K13-5	K11-5	K11-6	K12-2	K14-5	K5-2	K7-11	K11-7	K5-1	K18-4	K14-6	K19-2	K14-7	K11-1	K13-17	K17-17	K17-7	K17-5	K14-17	K19-11	K12-4	K20-1	K5-17
Major element (%)
Na2O	0.44798	0.352733	0.202791	0.353428	0	0.0610843	0	0.371028	0.0263858	0.785195	0.141961	0	0.127235	0.0841048	0.0951653	0.00133323	0.263995	0.235276	0.189116	0	0.378439	0	0.0787731	0	0.271936	0.0150523	0	0.13571
MgO	3.17595	7.08623	6.85695	4.05707	7.59859	8.74091	8.25202	7.34304	8.6986	0.156017	6.97088	3.86381	18.3418	6.09114	5.21688	8.63652	7.59355	6.4087	10.6426	0.545417	2.26289	12.2141	6.94073	10.0764	9.32153	8.6116	15.7062	10.1359
Al2O3	29.8598	15.6356	15.9657	29.2507	14.7345	16.3015	16.3631	25.7316	18.9496	34.1692	14.1358	29.2438	8.25461	6.59962	10.6895	14.8131	17.9527	12.0951	19.6451	35.9877	31.744	18.8836	22.7772	16.5216	17.8052	15.1464	19.6209	18.6052
FeO	3.9257	17.0779	17.3777	4.63512	15.879	12.3685	10.525	4.34372	10.6459	0.289426	18.2671	4.37747	15.5069	4.89525	22.3237	13.4786	11.7891	19.797	10.1418	0	2.59356	7.54203	8.34632	11.2789	11.2593	13.8359	7.02069	10.6153
SiO2	46.0222	45.1008	43.9237	45.0151	47.8914	50.4898	52.5692	47.7255	48.8484	46.9561	45.345	45.7372	50.9671	29.203	44.8589	50.9846	49.7211	47.4555	46.2309	22.7044	44.9677	44.5649	48.17	50.1835	47.9726	49.6102	46.1991	47.0564
K2O	0.0634628	0.0820292	0.0417466	0.0183746	0.00189359	0.0365695	0	0.0449866	0.0218821	0.0491185	0.0408179	0.000399296	0.0417759	0.0160593	0.0238105	0.0162549	0.0647961	0.0533063	0.0126898	0	0.0237137	9.46168e-05	0.00326482	0.00095632	0.056344	0.0195382	0	0.0101669
CaO	16.2209	11.9827	12.3811	16.421	11.2535	11.0964	11.2176	14.1447	11.9491	17.5421	11.9056	16.4747	6.17886	51.7076	11.583	10.6689	11.5698	10.5898	12.5694	40.0953	17.8901	14.5611	13.1746	10.6994	12.6637	11.0775	11.2032	12.8391
TiO2	0.14904	2.38528	2.9599	0.16665	2.39028	0.672993	0.907177	0.164795	0.64249	0.0425255	2.88415	0.23007	0.286526	1.12859	4.9063	1.15091	0.832638	3.03763	0.376134	0.665956	0.0880778	2.06885	0.367733	1.03231	0.429986	1.42342	0.132396	0.405839
MnO	0.0574438	0.22722	0.238667	0.0679897	0.209043	0.186538	0.162566	0.0723826	0.150082	0.00602066	0.246885	0.0678635	0.243141	0.10812	0.276928	0.20251	0.170356	0.279811	0.147835	0	0.0361228	0.164361	0.116137	0.172775	0.168266	0.197517	0.0987802	0.157204
CaO/Al2O3	0.543234	0.766373	0.775482	0.561388	0.763751	0.680699	0.685544	0.549701	0.63057	0.513389	0.842229	0.563357	0.748534	7.83494	1.08359	0.720235	0.64446	0.87555	0.639823	1.11414	0.563576	0.771096	0.578411	0.647598	0.711236	0.731357	0.570984	0.690082
MgO/Al2O3	0.106362	0.453212	0.42948	0.1387	0.5157	0.536202	0.504308	0.285371	0.459038	0.00456602	0.493136	0.132124	2.222	0.922953	0.488036	0.583032	0.422974	0.529861	0.541744	0.0151557	0.0712857	0.646812	0.304723	0.609891	0.523527	0.568556	0.800483	0.54479
Trace element (ppm)
Li	3.6693	30.4546	9.01569	4.2214	5.88906	5.55692	0.998301	2.9924	5.71063	7.67758	22.9802	0.82468	3.53251	5.34626	5.52189	7.14464	9.00328	11.922	2.99915	0	1.2164	0.758001	1.96	5.27004	4.30786	7.02006	1.9945	4.44064
Sc	8.8769	44.4652	46.6062	8.33967	40.0084	26.5155	31.4348	10.2944	24.0466	2.11536	50.0574	9.52939	28.5291	19.2835	63.6769	35.07	25.7767	52.0408	20.5484	10.2547	7.14561	46.974	15.0699	25.1939	25.1293	36.0702	7.58428	25.0507
V	17.6537	75.2325	78.861	16.4094	77.3131	76.5439	18.3607	37.7432	61.4188	3.35687	88.0288	14.1323	128.561	37.9868	71.6304	90.1236	65.6524	87.2383	49.5945	0	8.79624	3.22955	40.7594	76.476	73.725	80.0588	51.6581	52.733
Cr	480.105	1652.75	1611.74	588.724	1733.4	1880.53	88.8675	1213.55	1830.3	3.52109	1799.75	272.971	3323.09	748.415	683.366	2135.52	1916.31	1849.33	1875.31	1.28982	224.44	27.1812	1380.63	2678.35	2169.15	2032.2	570.587	1808.61
Co	14.2178	31.4744	22.71	22.4025	10.51	14.8738	2.96864	2.5478	19.9514	0.850884	17.0035	4.52984	27.519	5.38173	11.8854	13.7068	19.5572	12.3428	34.1197	0.154916	4.21584	1.02847	16.2248	13.042	22.8879	10.9241	23.0698	25.3622
Ni	153.206	248.396	146.017	344.078	2.83015	5.51349	0.172635	0.787351	19.7074	0.760915	73.4784	0.0216205	291.965	39.6989	2.27273	0.53592	51.5168	5.31524	41.995	0	16.933	7.52628	89.1655	1.95469	80.5788	3.69145	6.1903	23.4021
Cu	6.14828	26.9999	0.553907	3.46964	0.147714	0.0990124	0.189859	1.39288	0.0341678	0.141344	0.381668	0	3.25597	1.88445	0.834289	0.102222	0.320514	0.339619	0.175544	0.105825	0.296148	3.14858	0.181955	0.182669	1.42085	0.456639	0	0.135433
Zn	0.628864	5.76281	2.38078	2.21713	0.738439	0.410228	0	0.32308	0.398405	0.658544	0.684467	0.362047	7.57155	43.338	1.23751	0.279506	1.24375	1.45405	1.99576	0	1.7751	0.525266	0.430875	0.480987	2.25196	0.975126	0.407615	1.18211
Rb	1.38003	2.17843	1.10884	0.375535	0.241924	1.12129	0	0.691915	0.687757	0.602276	0.961251	0.0239518	1.35172	0.28916	0.321711	0.529861	1.94996	0.881745	0.165489	0	0.531082	0.00471084	0.0254613	0.0648125	1.68791	0.803492	0	0.166614
Sr	172.184	217.001	200.087	151.983	193.532	118.501	127.385	156.481	117.352	356.271	201.245	153.087	49.3227	1708.78	272.821	128.851	139.617	222.073	118.95	438.554	187.734	208.271	144.014	132.025	99.7211	144.891	101.484	119.422
Y	18.0816	40.2076	38.9616	5.49646	52.7171	28.4643	80.3562	10.9865	39.8425	1.33291	43.0639	7.44214	23.4486	23.4066	49.9117	39.5076	36.3803	34.9794	14.38	126.654	4.42734	59.9088	13.0746	29.1404	20.0919	42.4575	9.46156	15.3995
Zr	27.9701	115.026	128.647	17.252	207.064	97.5177	303.035	35.742	142.342	4.67227	156.693	25.0634	45.1586	50.0337	179.197	150.856	143.442	118.808	37.5532	2.85737	17.278	289.366	42.5262	98.5062	71.4035	149.199	37.371	35.2541
Nb	1.34113	6.1008	6.84833	1.39197	11.7613	7.74278	25.4517	2.95311	11.3719	1.68788	7.17104	1.44079	3.85068	3.27362	7.74374	11.241	11.3411	5.53115	2.88918	0.0203972	0.971587	16.9195	3.61866	8.44202	5.73577	11.1116	3.31555	2.69083
Ba	74.905	79.2148	96.5697	21.5214	153.824	108.952	270.396	40.3003	125.396	75.6976	105.152	26.4739	42.7654	94940.4	111.972	136.01	146.416	89.8097	35.6052	8.64141	45.4864	184.955	44.1031	104.137	67.9643	130.034	37.9712	39.3563
La	8.72586	8.52282	7.80827	1.37502	13.3653	7.59611	27.0719	2.61318	10.0224	2.17193	8.245	1.98595	4.06788	5.7146	8.76227	10.3083	10.3519	6.4775	2.85824	27.1769	2.79266	14.9126	2.93078	7.71724	5.10079	10.4268	2.80509	2.81263
Ce	24.8716	23.4409	22.4913	3.56526	37.1951	20.8968	58.2682	7.0763	26.6727	5.27605	22.475	4.58109	10.6641	14.7756	26.5896	28.274	27.6129	19.936	7.27708	70.3901	6.89132	35.2411	8.04828	21.1524	13.8835	27.4813	8.03298	7.33724
Pr	3.33869	3.87128	3.73129	0.499427	5.80178	2.8629	8.53434	0.912081	3.92784	0.59457	3.79781	0.639304	1.59989	2.39257	4.43716	3.91937	3.8364	3.25317	1.15272	14.3335	0.874859	6.19492	1.12662	3.03964	1.95261	4.09299	1.0524	1.16385
Nd	14.9198	19.4103	17.439	2.15251	27.2427	12.7746	35.6282	4.52578	17.3285	2.37612	18.2206	3.17602	7.06528	10.6472	23.1805	17.8966	17.287	17.3388	4.84267	81.0078	3.98503	27.9518	5.00879	14.0245	8.24738	18.6739	4.86172	4.74675
Sm	3.78392	6.10338	5.18355	0.574856	7.99408	3.40879	9.8243	1.12458	4.31866	0.499655	5.72459	0.798339	2.07822	3.08066	7.85858	4.76948	5.0743	4.84895	1.59427	25.3384	0.966326	8.92544	1.4068	3.49973	2.60564	5.78956	1.58005	1.63111
Eu	1.12298	1.63295	1.59766	0.907775	1.55287	0.823959	1.02299	0.948867	0.852414	1.93124	1.60111	0.891418	0.340946	0.7275	2.18744	0.939903	0.976992	1.81597	0.853408	6.17071	0.966622	1.76709	0.858597	1.00545	0.676601	1.18938	0.683713	0.874832
Gd	3.78482	7.12209	6.37574	0.724224	9.78074	3.88845	12.0682	1.45574	6.20124	0.287312	7.7631	0.903979	2.77444	3.36587	9.12635	5.82417	5.67831	6.5199	1.78957	29.3381	0.791107	9.77864	1.76889	4.19125	3.10858	6.47396	1.56481	1.79933
Tb	0.612175	1.21809	1.26525	0.127037	1.52921	0.804739	2.08803	0.281803	1.12799	0.0396178	1.2026	0.180876	0.624089	0.561918	1.67401	1.07372	1.01923	1.17842	0.351736	4.6987	0.16037	1.68336	0.364308	0.802692	0.542948	1.17717	0.257614	0.362334
Dy	3.2241	7.84426	7.84107	1.06107	10.424	5.16445	14.2852	1.89272	6.88343	0.220997	7.91666	1.12785	4.28015	3.46923	9.90889	7.39217	6.50658	7.31667	2.24818	25.8572	0.862536	11.5776	2.2672	5.11228	3.35328	8.5203	1.67472	2.36999
Ho	0.700186	1.65269	1.62056	0.207198	2.11244	1.22419	3.01815	0.388621	1.53817	0.0550766	1.65	0.274424	0.898116	0.81603	2.06866	1.54919	1.44103	1.46385	0.531359	5.01584	0.170268	2.35879	0.484264	1.16316	0.825927	1.76235	0.365925	0.543277
Er	1.77327	4.97694	4.12141	0.552015	5.35878	3.35664	9.13697	1.17027	5.10424	0.142954	4.73058	0.769707	2.536	2.28402	5.29213	4.37533	4.39278	4.08298	1.64374	11.3895	0.462885	6.36814	1.23056	3.21444	2.29255	4.7984	1.01192	1.66765
Tm	0.259926	0.612603	0.666298	0.0702134	0.822981	0.492335	1.4095	0.163723	0.672842	0.025724	0.686265	0.113208	0.384788	0.303957	0.776766	0.667526	0.665409	0.560988	0.248665	1.6275	0.0827788	0.928677	0.177793	0.488341	0.343924	0.700127	0.161101	0.249223
Yb	1.54916	3.38087	3.32687	0.535678	5.02397	3.04537	8.28598	1.08784	4.31163	0.13934	3.76873	0.650291	2.0114	1.97256	4.48793	4.32434	3.8048	3.17834	1.66377	9.28836	0.469024	5.65552	1.17891	3.00574	2.31365	4.21241	0.925287	1.63743
Lu	0.219968	0.518447	0.507635	0.0890743	0.66758	0.452142	1.18646	0.182408	0.526014	0.0140101	0.552021	0.097	0.272345	0.228817	0.633475	0.612189	0.537975	0.461268	0.216321	1.0381	0.0706109	0.772877	0.185692	0.43642	0.337314	0.652967	0.109754	0.231486
Hf	0.918245	3.60261	4.13298	0.589898	6.18042	2.43112	7.40391	0.951913	3.63454	0.0881837	4.87162	0.71305	1.12213	2.16124	5.95377	3.63108	3.62293	3.78645	1.17143	0.0696757	0.476496	7.11978	1.18511	2.6917	1.62812	4.64221	0.819264	1.03909
Ta	0.0667043	0.305386	0.356924	0.0976563	0.605419	0.358044	1.18815	0.120447	0.500774	0.0899655	0.352086	0.108578	0.16805	0.196107	0.411177	0.406718	0.537089	0.301839	0.142385	0.00902512	0.0367552	0.808151	0.186066	0.379477	0.254821	0.453429	0.15403	0.132762
Pb	0.748565	0.354964	0.0179569	0.114877	0.00292939	0.0673275	0.00816498	0.3485	0.018881	0.011216	0.0917806	0.0207076	0.390575	0.0769488	0.0872652	0.00176041	0.201413	0.030166	0.0872866	0	0.226024	0.00218168	0.0180627	0.00179232	0.152809	0.0128726	0.0108329	0.0542951
Th	1.32791	0.987663	0.996054	0.168262	2.00876	1.44415	4.58603	0.486526	1.96521	0.193071	1.06518	0.343184	0.839315	0.830905	0.947765	1.95402	1.9496	0.705435	0.474593	2.03995	0.21733	2.63435	0.540319	1.44513	0.923798	1.94165	0.535039	0.422558
U	0.176005	0.29314	0.256513	0.0594412	0.573919	0.459824	0.00293775	0.183503	0.629269	0.0189296	0.331233	0.00912232	0.235678	0.660712	0.0625441	0.688929	0.636618	0.269311	0.124991	0	0.0632571	0.00593295	0.141187	0.38766	0.28768	0.576664	0.148434	0.130026
Ir	0.0152058	0.0149415	0.00233572	0.0273228	0.387668	0.134802	0	0	0.00442997	0.00288442	0.00407749	0.000750384	0.019427	0.0101429	0.124148	0.438947	0.253816	0.0890168	0.132596	0	0.0303024	0.0277883	0.105835	0.210627	0.18842	0.203735	0.0771143	0.111504
Ir (ppb)	15.2058	14.9415	2.33572	27.3228	387.668	134.802	0	0	4.42997	2.88442	4.07749	0.750384	19.427	10.1429	124.148	438.947	253.816	89.0168	132.596	0	30.3024	27.7883	105.835	210.627	188.42	203.735	77.1143	111.504
CI normal
La	35.6158	34.787	31.8705	5.61232	54.5522	31.0045	110.498	10.666	40.9076	8.86503	33.6531	8.10593	16.6036	23.3249	35.7644	42.0746	42.2527	26.4388	11.6663	110.926	11.3986	60.8677	11.9624	31.4989	20.8196	42.5585	11.4493	11.4801
Ce	38.9838	36.7412	35.2528	5.58819	58.2995	32.7536	91.3295	11.0914	41.8067	8.26967	35.2272	7.18039	16.7148	23.1593	41.6765	44.3165	43.2803	31.2476	11.4061	110.329	10.8014	55.2368	12.6149	33.1543	21.761	43.0742	12.5909	11.5004
Pr	34.6337	40.1585	38.7063	5.18077	60.1844	29.6982	88.5305	9.46142	40.7453	6.16774	39.3964	6.63178	16.5963	24.8192	46.0287	40.6574	39.7967	33.7466	11.9576	148.687	9.0753	64.2627	11.6869	31.5315	20.2553	42.4584	10.9171	12.0731
Nd	31.4763	40.95	36.7911	4.54116	57.4741	26.9507	75.1649	9.54805	36.5581	5.01292	38.4401	6.70047	14.9057	22.4624	48.904	37.7566	36.4706	36.5798	10.2166	170.903	8.40724	58.97	10.5671	29.5876	17.3995	39.3963	10.2568	10.0142
Sm	24.5709	39.6323	33.6594	3.73283	51.9096	22.135	63.7942	7.30246	28.0433	3.24451	37.1726	5.18402	13.495	20.0043	51.0297	30.9706	32.95	31.4867	10.3524	164.535	6.27485	57.9574	9.13509	22.7255	16.9197	37.5945	10.2601	10.5917
Eu	19.3617	28.1543	27.5458	15.6513	26.7736	14.2062	17.6378	16.3598	14.6968	33.2972	27.6054	15.3693	5.87839	12.5431	37.7145	16.2052	16.8447	31.3098	14.7139	106.392	16.6659	30.4671	14.8034	17.3353	11.6655	20.5066	11.7882	15.0833
Gd	18.553	34.9122	31.2536	3.55012	47.9448	19.061	59.1578	7.13598	30.3982	1.40839	38.0544	4.43127	13.6002	16.4993	44.737	28.5498	27.8349	31.9603	8.77242	143.814	3.87798	47.9345	8.67102	20.5453	15.2381	31.7351	7.67066	8.82026
Tb	16.3247	32.4824	33.7401	3.38766	40.7788	21.4597	55.6807	7.51475	30.0797	1.05647	32.0693	4.82335	16.6424	14.9845	44.6402	28.6326	27.1793	31.4246	9.37964	125.299	4.27653	44.8896	9.71488	21.4051	14.4786	31.3912	6.8697	9.66224
Dy	12.6933	30.8829	30.8704	4.17745	41.0393	20.3325	56.2408	7.45166	27.1001	0.870066	31.1679	4.44034	16.851	13.6584	39.0114	29.103	25.6165	28.8058	8.85111	101.8	3.39581	45.5812	8.92598	20.1271	13.2019	33.5445	6.59337	9.33069
Ho	12.349	29.1479	28.5812	3.65428	37.2565	21.5906	53.2301	6.85399	27.1282	0.971368	29.1005	4.83992	15.8398	14.3921	36.4843	27.3227	25.4151	25.8174	9.3714	88.4627	3.00297	41.6013	8.54082	20.5143	14.5666	31.0821	6.4537	9.58161
Er	10.6824	29.9816	24.8278	3.32539	32.2818	20.2207	55.042	7.04983	30.7484	0.861166	28.4974	4.63679	15.2771	13.7591	31.8803	26.3574	26.4626	24.5963	9.90207	68.6116	2.78846	38.3623	7.41298	19.3641	13.8105	28.906	6.0959	10.0461
Tm	10.1533	23.9298	26.0273	2.74271	32.1477	19.2318	55.0586	6.39543	26.2829	1.00484	26.8072	4.42217	15.0308	11.8733	30.3424	26.0752	25.9926	21.9136	9.71348	63.5741	3.23355	36.2765	6.94503	19.0758	13.4345	27.3487	6.29302	9.73529
Yb	9.38886	20.4901	20.1629	3.24653	30.4483	18.4568	50.218	6.59294	26.1311	0.844482	22.8408	3.94116	12.1903	11.9549	27.1996	26.2081	23.0594	19.2627	10.0834	56.2931	2.84257	34.2759	7.14493	18.2166	14.0221	25.5298	5.6078	9.92379
Lu	8.66014	20.4113	19.9856	3.50686	26.2827	17.8009	46.7111	7.1814	20.7092	0.55158	21.7331	3.8189	10.7222	9.00855	24.94	24.1019	21.1801	18.1602	8.51657	40.8701	2.77996	30.4282	7.3107	17.1819	13.2801	25.7074	4.32102	9.11362
P38 Calculation
Ca (wt%)	11.5863	8.55906	8.84365	11.7293	8.03823	7.92603	8.01256	10.1033	8.53505	12.5301	8.504	11.7676	4.41347	36.934	8.2736	7.62066	8.26416	7.56416	8.97812	28.6395	12.7787	10.4008	9.4104	7.64241	9.04553	7.91247	8.00229	9.17081
PRFA (K2O)2	0.00571634	0.00738868	0.00376027	0.00165507	0.000170563	0.00329395	0	0.00405211	0.001971	0.00442429	0.00367662	3.5966e-05	0.00376291	0.00144652	0.0021447	0.00146414	0.00583643	0.0048015	0.00114302	0	0.00213598	8.52249e-06	0.000294074	8.61394e-05	0.00507512	0.00175988	0	0.000915768
PRFA (CaO)	0.327082	0.241622	0.249656	0.331118	0.226919	0.223752	0.226195	0.285217	0.240945	0.353723	0.240068	0.3322	0.124592	1.04265	0.233564	0.215131	0.233297	0.213536	0.253452	0.808493	0.360742	0.293613	0.265656	0.215745	0.255355	0.223369	0.225905	0.258892
PRFA (TiO2)	8.20018e-05	0.00131238	0.00162854	9.1691e-05	0.00131513	0.000370281	0.000499129	9.067e-05	0.000353498	2.33975e-05	0.00158686	0.000126584	0.000157647	0.000620952	0.00269945	0.000633231	0.000458117	0.00167131	0.000206949	0.000366409	4.84604e-05	0.00113828	0.000202327	0.000567974	0.000236578	0.000783164	7.28444e-05	0.000223293
PRFA (FeO)	0.000469449	0.00204223	0.00207808	0.000554283	0.00189886	0.00147906	0.00125862	0.000519437	0.00127307	3.46105e-05	0.00218444	0.000523473	0.00185436	0.00058539	0.00266954	0.00161182	0.00140978	0.00236739	0.00121279	0	0.000310147	0.000901901	0.000998081	0.00134877	0.00134642	0.00165454	0.000839558	0.00126941
P383	6.52111e-09	4.93686e-09	5.02993e-09	6.52246e-09	4.50528e-09	4.47772e-09	4.45928e-09	5.67072e-09	4.78382e-09	7.00734e-09	4.84199e-09	6.51204e-09	2.55029e-09	2.04485e-08	4.71604e-09	4.28103e-09	4.71456e-09	4.35021e-09	5.00826e-09	1.58232e-08	7.10576e-09	5.78384e-09	5.22608e-09	4.25966e-09	5.1256e-09	4.45174e-09	4.43707e-09	5.11165e-09
Note: 1 Analytical error: Repeated analyses of BCR-2G and NIST SRM 612 reference glasses indicated that the accuracy and precision (2rsd) is was better than 10%. 2 PRFA: Production rates for argon of specific element (atoms/min/g). 3 P38: Predicted cosmogenic production rate of 38Ar (ccSTP /Ma/g).
