# Supplementary material for: The bombardment history on the lunar farside revealed by 40Ar/39Ar geochronology of Chang’e-6 impact melt rocks
Source: Sci Adv. 2026 Jul 23;12(30):eaee8718. doi: 10.1126/sciadv.aee8718 (PMC13394471; doi:10.1126/sciadv.aee8718)
Supplement: Supplementary file 2 — Tables S1 and S2 [file sciadv.aee8718_tables_s1_and_s2.zip › aee8718_table_s2.xlsx]

## Sheet: raw data for samples
Table S2 Complete 40Ar/39Ar raw data of the CE-6 impact melt rocks
K5-1, J value = 0.04763584 ± 0.00004764						Unreliable result			age = 3736 ± 98 Ma(2σ)				Sample height in irradiation tube: 6.41 mm
Step	Laser power 1	Step marked 2	36Ar	%1σ	37Ar	%1σ	38Ar	%1σ	39Ar	%1σ	40Ar	%1σ	40Arr/39Ark	± 2σ	Age	± 2σ	40Ar(r)	39Ar(k)	Ca/K	± 2σ
			fA		fA		fA		fA		fA				(Ma)		(%)	(%)
1	5	△	1.37578	2.74505	1.04698	48.5539	0.265116	18.3228	0.58578	18.0103	85.4469	1.34874	145.491	52.6316	3744.37	571.664	99.5957	15.077	4.16264	4.31215
2	60	△	1229.43	0.415554	302.406	0.549896	239.601	0.20645	3.52855	2.87323	780.186	0.137435	144.627	9.10186	3734.96	99.3768	60.8284	84.5807	214.322	13.4568
3	70	△	6.04956	0.740393	9.97028	5.34882	1.39331	3.72944	0.0214273	450.381	8.56573	12.7072	534.77	7775.37	5924.17	25298.9	82.8946	0.342248	1746.28	25385.4
K5-2, J value = 0.04763214 ± 0.00004763						Unreliable result			age = 3947 ± 23 Ma(2σ)				Sample height in irradiation tube: 6.62 mm
Step	Laser power 1	Step marked 2	36Ar	%1σ	37Ar	%1σ	38Ar	%1σ	39Ar	%1σ	40Ar	%1σ	40Arr/39Ark	± 2σ	Age	± 2σ	40Ar(r)	39Ar(k)	Ca/K	± 2σ
			fA		fA		fA		fA		fA				(Ma)		(%)	(%)
1	5		5.40034	1.68359	0.561342	107.599	0.974179	5.77785	0.283788	27.6411	21.2231	3.43689	70.3055	39.2697	2657.91	777.77	93.8583	1.63469	4.60752	10.2382
2	60		4832	0.0419633	873.151	0.424713	934.692	0.0268743	14.0405	0.619854	3354.22	0.0242138	165.073	2.48045	3945.33	24.1062	65.5858	76.8902	152.368	2.38054
3	70		1865.11	0.0425459	258.532	0.493685	364.067	0.0395913	3.93346	2.02288	1060	0.0665669	165.227	7.27203	3946.82	70.6146	58.0187	21.4752	161.53	7.09087
K5-3, J value = 0.04762843 ± 0.00004763						Unreliable result			age = 4284 ± 277 Ma(2σ)				Sample height in irradiation tube: 6.84 mm
Step	Laser power 1	Step marked 2	36Ar	%1σ	37Ar	%1σ	38Ar	%1σ	39Ar	%1σ	40Ar	%1σ	40Arr/39Ark	± 2σ	Age	± 2σ	40Ar(r)	39Ar(k)	Ca/K	± 2σ
			fA		fA		fA		fA		fA				(Ma)		(%)	(%)
1	5		17.9202	0.458987	0.501529	95.0897	3.30006	0.680844	0.0395622	133.823	48.2307	0.525433	1121.81	3034.02	7227.49	4800.85	91.0651	2.10053	29.7901	98.4942
2	10		199.51	0.418304	2.08121	22.1872	36.794	0.212971	0.136437	39.8696	186.97	0.131793	1031.67	833.078	7078.92	1431.09	74.345	7.22863	35.9222	33.0978
3	15		1008.58	0.417572	13.7212	3.17964	192.662	0.204755	0.260032	19.2201	338.083	0.0753591	388.76	157.045	5372.76	693.056	28.6113	13.3491	128.246	52.163
4	20	△	375.067	0.417765	18.8696	2.7017	73.784	0.208557	0.275325	19.5067	143.419	0.171761	207.884	86.1389	4319.67	680.549	37.6723	13.9438	168.844	70.3771
5	25	△	87.034	0.42026	12.8849	3.67816	17.3451	0.247704	0.126387	42.7458	47.4077	0.574705	230.487	215.04	4489.97	1546.24	56.3264	6.21563	258.643	241.975
6	30	△	105.013	0.419263	17.0106	2.49734	20.9722	0.228531	0.268915	19.499	60.103	0.409126	137.752	56.7088	3658.06	645.964	58.4469	13.6814	155.129	64.2662
7	50	△	571.552	0.41767	69.6595	0.850324	112.721	0.205158	0.86739	5.78483	312.256	0.0809239	217.269	27.0653	4392.33	205.41	56.3916	43.481	199.887	24.9861
K5-17, J value = 0.04760252 ± 0.00004760						Meaningful plateau			tp = 1132 ± 14 Ma (2σ)				Sample height in irradiation tube: 8.34 mm
Step	Laser power 1	Step marked 2	36Ar	%1σ	37Ar	%1σ	38Ar	%1σ	39Ar	%1σ	40Ar	%1σ	40Arr/39Ark	± 2σ	Age	± 2σ	40Ar(r)	39Ar(k)	Ca/K	± 2σ
			fA		fA		fA		fA		fA				(Ma)		(%)	(%)
1	5		2.89065	0.823168	0.589012	84.4068	0.543837	3.6233	0.00933894	560.902	16.238	0.944984	1755	20758.4	8023.75	21135.9	95.7313	0.0817635	154.648	1847.74
2	10		87.9641	0.0577917	45.3668	1.28108	16.9544	0.122775	0.493536	10.4392	189.61	0.0780891	369.34	83.3877	5284.02	386.297	88.9121	4.21353	231.138	52.5171
3	20		704.087	0.043015	572.98	0.458831	145.073	0.0388768	2.14505	2.37243	336.381	0.0467507	101.22	6.34147	3184.32	93.8184	50.4534	15.4776	794.721	49.0333
4	30	△	34.598	0.0826178	516.651	0.464189	15.3758	0.168592	1.58437	3.41022	28.1561	0.538125	18.4075	1.74654	1137.84	80.1253	75.9719	10.727	1033.95	96.9798
5	70	△	103.003	0.0579242	1732.81	0.452295	49.8537	0.0668703	8.88027	0.651494	155.555	0.100978	18.2342	0.308481	1129.87	14.2146	87.4917	68.8992	539.906	9.94814
6	80	△	0.283064	9.22938	23.4424	2.16286	0.453756	4.36818	0.0842566	56.9781	3.00649	4.24046	46.2047	68.2682	2102.92	1836.67	100.04	0.600893	837.499	1235.9
K7-11, J value = 0.04753821 ± 0.00004754						Meaningful plateau			tp = 3939 ± 152 Ma (2σ)				Sample height in irradiation tube: 12.07 mm
Step	Laser power 1	Step marked 2	36Ar	%1σ	37Ar	%1σ	38Ar	%1σ	39Ar	%1σ	40Ar	%1σ	40Arr/39Ark	± 2σ	Age	± 2σ	40Ar(r)	39Ar(k)	Ca/K	± 2σ
			fA		fA		fA		fA		fA				(Ma)		(%)	(%)
1	5		94.9241	1.25623	31.3284	1.92205	18.1779	0.623311	0.114242	46.7005	207.563	0.167739	1797.49	2164.12	8064.09	2151.95	76.7571	4.36727	821.99	990.116
2	10	△	716.915	1.2555	268.678	1.05155	144.713	0.609949	0.914064	5.70202	479.503	0.072491	169.837	30.6184	3987.87	290.072	24.597	34.2175	899.75	136.626
3	15	△	158.388	1.25585	370.912	1.04101	41.0848	0.611739	1.14691	4.15145	212.416	0.166988	161.192	18.5564	3904.06	184.14	64.0266	41.5729	1022.35	117.811
4	23	△	3.12593	1.57467	22.6195	2.36249	1.23026	1.76628	0.0420271	119.562	10.1399	3.50376	373.504	1595.04	5300.9	7310.57	86.7035	1.1598	2234.8	9542.54
5	35	△	36.1325	1.25896	162.711	1.08503	11.7941	0.630462	0.344543	14.3358	60.257	0.601817	206.796	96.7509	4307.94	767.907	72.6004	10.4234	1788.73	836.848
6	50	△	1.45373	2.34191	27.2989	2.11311	1.05821	2.04668	0.101313	52.2288	10.9311	3.1501	132.771	178.087	3597.45	2093.74	95.9533	3.89249	803.631	1077.15
7	70	△	0.827161	3.73041	27.5741	2.21914	0.928269	2.2421	0.0659795	80.6231	12.8291	2.79733	292.392	716.317	4884.72	4132.73	99.0074	2.14045	1476.17	3616.01
8	80	△	0.224699	12.5876	4.18775	11.3901	0.212388	8.83049	0.0486031	105.537	5.77521	6.11637	126.715	288.159	3524.8	3526.71	99.1303	2.22615	215.558	491.929
K11-1, J value = 0.04748666 ± 0.00004748						Meaningful plateau			tp = 2740 ± 28 Ma (2σ)				Sample height in irradiation tube: 15.07 mm
Step	Laser power 1	Step marked 2	36Ar	%1σ	37Ar	%1σ	38Ar	%1σ	39Ar	%1σ	40Ar	%1σ	40Arr/39Ark	± 2σ	Age	± 2σ	40Ar(r)	39Ar(k)	Ca/K	± 2σ
			fA		fA		fA		fA		fA				(Ma)		(%)	(%)
1	5		1.95295	2.82555	1.94685	38.3163	0.460358	4.49304	0.183003	24.4037	6.85039	4.13778	33.4067	16.7466	1718.26	555.985	88.4674	1.40755	24.9574	22.7334
2	10		61.0883	0.418504	9.92458	7.19457	11.6598	0.278485	3.38573	1.36022	230.388	0.123628	60.6476	1.6674	2451.63	36.9017	88.9129	26.2065	6.83335	1.00076
3	25	△	101.256	0.412154	20.484	3.44879	20.2713	0.232443	2.81249	1.62733	252.311	0.114178	75.2147	2.48466	2748.29	46.6686	83.3422	21.6919	17.0391	1.301
4	35	△	23.8795	0.453862	29.1251	2.64848	6.16133	0.386735	2.46846	1.83056	186.594	0.152547	72.4423	2.68952	2695.46	52.0143	94.9101	18.9678	27.7065	1.78974
5	50	△	15.2299	0.515248	87.0284	0.995863	7.86509	0.347842	3.28664	1.3692	248.735	0.114847	75.8456	2.13162	2760.1	39.7768	98.0489	24.9487	62.9425	2.16262
6	70	△	1.28208	3.50335	10.6178	6.94255	0.875196	2.29471	0.514922	8.74912	37.9291	0.745415	74.2424	13.2625	2729.94	251.647	99.0921	3.92789	48.7762	11.0112
7	80	△	0.989049	5.14043	7.03987	10.015	0.615135	3.40784	0.373027	12.1455	29.9838	0.992428	80.8658	20.0187	2851.44	355.158	99.0527	2.84963	44.5767	14.1666
K11-3, J value = 0.04747981 ± 0.00004748						Meaningful plateau			tp = 4331 ± 65 Ma (2σ)				Sample height in irradiation tube: 15.47 mm
Step	Laser power 1	Step marked 2	36Ar	%1σ	37Ar	%1σ	38Ar	%1σ	39Ar	%1σ	40Ar	%1σ	40Arr/39Ark	± 2σ	Age	± 2σ	40Ar(r)	39Ar(k)	Ca/K	± 2σ
			fA		fA		fA		fA		fA				(Ma)		(%)	(%)
1	5		3.85045	1.04423	0.0674268	888.133	0.732623	3.41536	0.024647	58.161	14.6834	0.715153	567.4	661.931	6021.62	2034.07	95.0285	1.22071	6.37634	113.505
2	10		35.4589	0.115397	1.55127	34.2831	6.52619	0.362864	0.300928	4.69896	117.744	0.0883224	370.392	34.9813	5284.47	161.594	94.2657	14.8747	12.039	8.33259
3	30		131.279	0.0578913	3.79919	14.313	24.1403	0.120744	0.317729	5.67087	103.922	0.123207	250.857	28.7731	4625.59	191.345	75.9469	15.6175	28.0822	8.65878
4	50	△	269.457	0.0485697	6.96694	7.4089	50.7013	0.0639675	0.276843	5.66918	106.899	0.0851581	205.591	23.9597	4296.33	191.156	52.1482	13.4595	59.7539	11.2376
5	60	△	587.552	0.0433063	30.5332	1.85467	112.961	0.041706	0.647447	2.62071	242.057	0.0354928	210.181	11.7327	4332.59	91.7482	54.0515	30.8996	114.07	7.52406
6	80	△	228.067	0.0500444	24.8702	2.38411	44.2618	0.0758038	0.502372	2.98632	144.72	0.0607874	210.772	13.192	4337.2	102.897	70.2056	23.928	119.984	9.41154
K11-5, J value = 0.04747295 ± 0.00004747						Meaningful plateau			tp = 4157 ± 17 Ma (2σ)				Sample height in irradiation tube: 15.86 mm
Step	Laser power 1	Step marked 2	36Ar	%1σ	37Ar	%1σ	38Ar	%1σ	39Ar	%1σ	40Ar	%1σ	40Arr/39Ark	± 2σ	Age	± 2σ	40Ar(r)	39Ar(k)	Ca/K	± 2σ
			fA		fA		fA		fA		fA				(Ma)		(%)	(%)
1	5		443.133	4.08559	16.8003	4.55618	81.6865	2.01496	1.44308	2.14365	969.478	0.0361327	554.02	26.7123	5979.78	83.9944	81.6816	2.46227	27.3346	2.75767
2	8		2505.86	4.08557	81.921	3.15754	480.26	2.01469	4.88891	1.16612	2234.34	0.0194901	256.216	20.6109	4660.64	134.415	55.2942	8.30659	39.5097	2.66449
3	11	△	287.087	4.08564	112.647	3.1217	67.8945	2.01501	6.88477	1.07443	1418.93	0.0259656	192.593	4.4964	4189.31	38.0551	92.1981	11.7015	38.5664	2.55039
4	15	△	180.535	4.08578	285.29	3.08566	67.7506	2.01498	16.1272	1.01268	3015.62	0.0128221	185.811	3.84794	4130.97	33.6347	97.9327	27.38	41.7431	2.71547
5	17	△	12.4822	4.11328	32.1954	3.57931	6.06032	2.04271	1.77144	1.80492	333.493	0.102275	188.859	6.9403	4157.42	59.7841	98.8273	3.00626	42.9042	3.45066
6	22	△	31.9401	4.09045	123.407	3.11449	20.2884	2.01723	7.22446	1.07587	1343.11	0.0270592	187.334	4.09696	4144.24	35.5496	99.3581	12.2715	40.2877	2.65932
7	26	△	42.9172	4.08817	242.229	3.0862	36.361	2.01575	12.3614	1.02382	2294.04	0.0196728	187.867	3.91805	4148.85	33.9105	99.6106	20.9535	46.3128	3.0171
8	30	△	16.4557	4.1027	133.22	3.1084	18.5447	2.01765	6.58065	1.09119	1239.23	0.0302287	191.16	4.25042	4177.13	36.2163	99.8317	11.1486	47.8717	3.16044
9	35	△	7.07404	4.16367	52.1256	3.26888	7.08231	2.03173	0.95412	2.88731	171.129	0.199497	186.485	11.3181	4136.86	98.6096	99.3307	1.57023	132.99	11.8489
10	42		2.10961	5.0867	14.0883	5.02634	1.89104	2.24078	0.263666	9.98344	34.6768	1.0092	135.913	28.5228	3631.86	328.564	98.8285	0.43437	129.936	30.116
11	60		2.04259	5.04401	10.1565	6.35571	1.51523	2.33111	0.452474	6.45089	55.4719	0.613384	123.791	16.3461	3486.54	204.053	99.1214	0.765158	53.1771	9.72391
K11-6, J value = 0.04746953 ± 0.00004747						Meaningful plateau			tp = 4130 ± 31 Ma (2σ)				Sample height in irradiation tube: 16.06 mm
Step	Laser power 1	Step marked 2	36Ar	%1σ	37Ar	%1σ	38Ar	%1σ	39Ar	%1σ	40Ar	%1σ	40Arr/39Ark	± 2σ	Age	± 2σ	40Ar(r)	39Ar(k)	Ca/K	± 2σ
			fA		fA		fA		fA		fA				(Ma)		(%)	(%)
1	6		136.685	3.26873	26.5916	3.11424	25.4707	1.61511	3.21069	1.29001	605.034	0.109278	166.566	4.69111	3954.3	45.2101	87.7921	9.29721	19.3923	1.3087
2	10	△	3656.79	3.26845	359.807	2.48236	684.866	1.61174	10.7965	0.853923	3994.29	0.018354	192.351	14.7181	4187.13	124.707	50.5759	30.6193	79.6729	4.19729
3	12	△	1535.43	3.26853	248.573	2.48872	373.71	1.61183	3.60961	1.18791	1379.96	0.0482178	171.886	19.14	4004.85	179.374	42.4299	9.93126	169.701	9.48129
4	16	△	867.564	3.26847	403.036	2.48133	222.353	1.61186	3.88779	1.15417	1096.34	0.0603095	183.217	11.1426	4108.04	98.633	59.466	10.3742	263.406	14.7211
5	20	△	298.086	3.26853	529.567	2.48012	74.9175	1.61223	4.09516	1.09687	826.409	0.0798345	183.808	5.75742	4113.26	50.817	81.4559	10.6772	336.278	18.7295
6	25	△	458.879	3.26851	551.986	2.47949	106.737	1.61218	4.88642	1.02378	1072.13	0.0621527	187.759	6.10935	4147.8	52.903	77.673	12.9307	289.43	15.8465
7	30	△	416.474	3.26852	203.092	2.49428	87.3049	1.6121	2.07504	1.75293	579.114	0.113921	187.536	11.5381	4145.87	100.019	61.8209	5.56569	247.405	15.5739
8	40		198.859	3.26862	206.748	2.49034	46.3237	1.61322	1.61721	2.15463	348.901	0.188384	169.306	10.0238	3980.51	95.2131	70.2758	4.22221	331.999	23.0867
9	60		44.1175	3.27098	262.623	2.48735	18.2375	1.61861	1.78227	1.96155	270.004	0.245967	159.604	7.36156	3885.93	73.68	92.664	4.57026	389.608	26.1883
10	80		6.30891	3.37018	100.125	2.53211	4.80394	1.69051	0.70335	4.54288	190.602	0.345829	303.538	31.3617	4945.46	174.709	98.9771	1.81198	374.652	43.0253
K11-7, J value = 0.04746610 ± 0.00004747						Meaningful plateau			tp = 3752 ± 31 Ma (2σ)				Sample height in irradiation tube: 16.26 mm
Step	Laser power 1	Step marked 2	36Ar	%1σ	37Ar	%1σ	38Ar	%1σ	39Ar	%1σ	40Ar	%1σ	40Arr/39Ark	± 2σ	Age	± 2σ	40Ar(r)	39Ar(k)	Ca/K	± 2σ
			fA		fA		fA		fA		fA				(Ma)		(%)	(%)
1	6		4.55678	0.830141	0.366782	143.695	0.830727	2.57212	0.0481653	45.0217	27.3686	0.7095	473.377	429.083	5706.31	1569.25	82.7897	0.737791	17.8204	53.7002
2	50	△	1520.42	0.0420048	153.147	0.593447	293.916	0.0301081	4.13593	0.60257	2143.34	0.0141561	145.821	5.69366	3742.31	61.6923	27.287	61.8211	88.8005	1.52738
3	70	△	155.934	0.0598982	91.3431	0.800846	35.8273	0.0705682	2.37188	1.05182	492.302	0.0421006	146.64	3.35543	3751.16	36.1794	68.4263	35.4089	92.471	2.49672
4	80	△	10.4775	0.349434	5.56358	9.81911	2.35274	0.860477	0.136389	17.8873	32.8018	0.627454	169.26	62.7443	3979.96	596.128	68.0314	2.03218	98.1373	41.1212
K12-2, J value = 0.04744825 ± 0.00004745						Unreliable result			age = 4093 ± 42 Ma(2σ)				Sample height in irradiation tube: 17.30 mm
Step	Laser power 1	Step marked 2	36Ar	%1σ	37Ar	%1σ	38Ar	%1σ	39Ar	%1σ	40Ar	%1σ	40Arr/39Ark	± 2σ	Age	± 2σ	40Ar(r)	39Ar(k)	Ca/K	± 2σ
			fA		fA		fA		fA		fA				(Ma)		(%)	(%)
1	5		6.46657	1.27656	0.0928225	557.077	1.15561	1.73724	0.032371	69.3786	23.9323	1.90936	644.552	897.075	6243.23	2437.07	86.9782	0.193659	6.68418	75.0502
2	8		81.9312	0.420767	5.66747	10.3194	15.0041	0.251086	0.18382	13.4091	163.183	0.275625	691.054	190.257	6365.34	483.116	75.8832	1.07451	73.5549	25.3004
3	10		135.372	0.413048	4.27951	12.4245	24.9753	0.228152	0.132414	18.5072	123.258	0.373027	452.228	172.308	5626.61	658.319	47.2988	0.773052	77.2002	35.0676
4	15	△	451.13	0.410764	25.011	2.17787	86.7664	0.206844	0.508532	4.54369	306.826	0.145904	187.668	19.3332	4146.29	167.478	29.8537	2.92685	119.169	12.422
5	20	△	53.8876	0.435326	60.9929	1.11545	12.7946	0.267508	1.42888	1.6896	272.827	0.1622	179.819	6.34069	4076.99	57.0736	90.8907	8.26936	102.858	4.2718
6	25	△	50.5666	0.435408	148.105	0.675057	15.5898	0.259752	3.02818	0.750278	526.749	0.0851174	173.606	2.74163	4020.17	25.4655	95.813	17.4327	118.478	2.44996
7	30	△	27.0984	0.498801	136.239	0.721941	10.6307	0.277076	2.50127	0.990092	477.005	0.0929551	194.981	4.06608	4208.56	34.0311	97.6904	14.3312	132.572	3.35202
8	35	△	9.87381	0.862642	83.7503	0.909771	5.20676	0.450168	1.46955	1.55251	248.306	0.17988	174.696	5.73072	4030.27	52.9331	98.5737	8.40171	139.012	5.18915
9	40	△	3.55387	2.18074	69.0809	0.960861	3.39551	0.682767	1.15216	2.18156	193.383	0.228917	175.822	8.11161	4040.64	74.4964	99.6191	6.57039	146.622	7.29626
10	45	△	1.61519	4.60927	34.8499	1.61921	1.7072	1.14564	0.611048	3.6327	102.05	0.437677	174.699	13.4061	4030.3	123.826	99.7286	3.49336	139.12	11.5223
11	50	△	2.45884	3.19671	56.1956	1.00605	2.69375	0.778468	0.919476	2.66948	155.697	0.284379	177.792	10.0469	4058.64	91.3559	99.751	5.23824	149.606	8.93285
12	60	△	1.30424	5.82476	26.9709	2.31078	1.36163	1.33209	0.472582	4.92666	79.6095	0.557004	176.19	18.3223	4044.02	167.957	99.7115	2.70166	139.219	15.7656
13	70	△	5.85473	1.45381	161.189	0.674995	7.56264	0.352353	2.54154	0.912493	445.765	0.100205	184.767	3.58487	4120.98	31.4925	99.8842	14.4504	155.556	3.66288
14	80	△	5.03177	1.51579	154.013	0.690947	7.02668	0.389652	2.48439	0.919375	439.778	0.101279	186.356	3.63812	4134.88	31.7155	99.9414	14.1429	151.863	3.61869
K12-3, J value = 0.04744446 ± 0.00004744						Meaningful plateau			tp = 4261 ± 127 Ma (2σ)				Sample height in irradiation tube: 17.52 mm
Step	Laser power 1	Step marked 2	36Ar	%1σ	37Ar	%1σ	38Ar	%1σ	39Ar	%1σ	40Ar	%1σ	40Arr/39Ark	± 2σ	Age	± 2σ	40Ar(r)	39Ar(k)	Ca/K	± 2σ
			fA		fA		fA		fA		fA				(Ma)		(%)	(%)
1	5		4.45918	2.58797	0.373291	139.88	0.796778	2.36355	0.0268997	154.391	13.8918	17.4894	463.313	1458.61	5668.34	5445.2	88.6972	0.756088	32.6427	136.875
2	8		37.1051	1.25709	4.89627	11.1036	6.88525	0.692635	0.189839	22.4364	93.0261	2.60906	430.626	199.14	5542	797.213	86.0253	5.28336	61.2725	31.2106
3	12		191.622	1.22702	17.3878	3.4544	35.3895	0.60942	0.222468	18.4617	243.61	0.996033	847.206	335.153	6723.71	697.996	72.425	5.92072	194.169	77.7584
4	16		622.761	1.22584	36.6392	1.80359	116.957	0.60551	0.362233	11.1704	367.796	0.658731	451.341	112.78	5623.08	431.695	40.7763	9.4469	256.429	63.1402
5	20	△	663.804	1.22581	57.7321	1.4241	127.951	0.605473	0.419535	9.88872	307.993	0.786154	205.863	51.5445	4297.28	410.714	24.8876	10.5858	360.581	81.021
6	25	△	393.505	1.22602	65.1251	1.37302	78.0525	0.606139	0.384966	10.413	202.226	1.19886	197.895	51.6939	4232.65	426.892	32.463	9.43124	456.552	111.077
7	30	△	110.042	1.22938	47.3756	1.57853	22.9113	0.614466	0.194875	20.6602	74.2919	3.26187	232.956	124.338	4501.22	885.079	48.9639	4.43938	705.574	364.587
8	35	△	73.7109	1.23392	38.3565	1.84027	15.5409	0.619937	0.205171	20.1965	54.7869	4.42193	169.365	85.5662	3980.22	812.469	53.7334	4.9417	513.184	245.438
9	40	△	81.9084	1.23245	54.6165	1.54586	17.7803	0.61913	0.271539	15.0871	66.0393	3.66724	167.491	64.2764	3962.33	616.384	57.5461	6.4507	559.794	202.928
10	50	△	111.617	1.22943	52.2059	1.47507	23.4488	0.614333	0.273763	15.2131	86.9015	2.78621	209.86	78.6859	4328.85	616.129	55.8064	6.56993	525.375	190.034
11	60	△	228.489	1.2267	116.736	1.1981	48.2663	0.6073	0.587439	7.05115	195.293	1.23975	237.272	41.4881	4531.68	290.392	59.7783	13.9882	551.763	93.8967
12	80	△	253.311	1.22649	191.975	1.07553	55.8918	0.606296	0.937284	4.32547	238.974	1.01321	195.421	21.5663	4212.1	180.132	63.8144	22.1859	572.106	60.799
K12-4, J value = 0.04744067 ± 0.00004744						Meaningful plateau			tp = 1747 ± 22 Ma (2σ)				Sample height in irradiation tube: 17.74 mm
Step	Laser power 1	Step marked 2	36Ar	%1σ	37Ar	%1σ	38Ar	%1σ	39Ar	%1σ	40Ar	%1σ	40Arr/39Ark	± 2σ	Age	± 2σ	40Ar(r)	39Ar(k)	Ca/K	± 2σ
			fA		fA		fA		fA		fA				(Ma)		(%)	(%)
1	5		21.863	1.26199	0.776846	79.2412	3.95551	0.936876	0.0702431	32.1756	83.8793	0.366245	835.873	543.135	6699.81	1146.1	69.3658	0.156627	25.9541	44.4534
2	8		157.51	1.22712	3.36535	18.2327	28.5026	0.616578	0.201757	11.0848	357.417	0.0919793	865.816	196.809	6761.92	401.276	48.2078	0.447788	39.3274	16.8473
3	11		709.551	1.22574	7.68093	7.28334	130.95	0.605352	0.339104	7.30286	667.509	0.0464458	-493.161	106.981	0	409.79	-24.5895	0.748898	53.6695	11.1771
4	14		915.095	1.22573	12.566	4.78263	172.893	0.605473	0.486983	4.23485	568.902	0.0537367	-1049.1	114.752	0	201.851	-87.9094	1.07266	61.3018	7.90767
5	17		410.788	1.22588	11.4464	5.38403	79.0267	0.60626	0.4549	5.2413	244.704	0.122254	-525.056	65.5714	0	235.276	-95.5996	1.00253	59.7462	9.07183
6	20		162.608	1.22662	10.6048	5.57733	31.7739	0.612854	0.44192	5.12978	119.737	0.252163	-159.946	21.7135	0	282.754	-57.874	0.974869	56.9238	8.7075
7	23		88.633	1.22842	9.55891	5.73756	17.4403	0.630145	0.377918	5.86605	69.9844	0.428023	-89.0201	13.9181	0	370.451	-47.0773	0.83278	60.0641	9.9651
8	26		106.096	1.22717	15.0351	4.24051	21.1141	0.623166	0.594863	3.2879	84.2728	0.359118	-66.4795	8.10716	0	322.922	-45.9569	1.31086	60.0187	6.49329
9	30		86.0975	1.22848	23.2506	2.71384	17.517	0.628284	0.985207	2.5313	87.6408	0.342238	-12.2566	3.39741	-1574.8	696.22	-13.5124	2.17407	55.9625	4.19236
10	35		99.2979	1.22789	27.6086	2.47448	20.1995	0.625137	1.24776	2.04859	112.888	0.274195	-1.51183	3.02486	-134.57	279.518	-1.64082	2.75684	52.4048	3.39269
11	40		449.909	1.22582	77.9921	1.29813	89.9325	0.605786	2.91631	0.814098	535.822	0.0560459	5.10659	5.79125	392.249	399.901	2.7186	6.4186	63.5839	1.96152
12	50	△	1030.93	1.22573	309.613	1.05753	212.06	0.604854	11.3114	0.357837	1549.16	0.0316149	32.5555	3.43696	1688.71	115.874	23.2389	24.8825	65.1122	1.45796
13	55	△	625.424	1.22577	238.152	1.06888	132.022	0.605108	8.08506	0.409869	985.541	0.0332374	33.8516	2.93521	1731.89	96.6234	27.1021	17.7543	70.1918	1.613
14	60	△	169.076	1.22633	127.132	1.14686	38.6337	0.611094	5.15036	0.535788	371.552	0.0815037	35.6498	1.30874	1790.13	41.7164	48.4198	11.3551	58.5872	1.48921
15	65	△	307.321	1.22598	201.558	1.07465	70.5026	0.606937	6.9128	0.480521	571.321	0.053788	33.083	1.72402	1706.41	57.5579	39.0754	15.1839	69.463	1.6429
16	70	△	51.1589	1.23386	50.1035	1.55563	13.5979	0.644012	1.70463	1.30797	115.179	0.260563	35.3889	1.54641	1781.8	49.5201	51.1165	3.74346	70.0376	2.87687
17	80	△	15.4506	1.2979	14.3072	4.1008	4.24875	0.950979	2.07062	1.13162	86.301	0.349643	33.7072	0.873871	1727.13	28.8425	80.4168	4.63282	16.1602	1.3755
18	90	△	2.46688	3.03259	2.72017	21.7945	0.708896	4.25816	2.02494	1.26697	72.0018	0.423865	34.2644	0.926206	1745.43	30.2622	96.2577	4.55136	3.12746	1.36553
K13-5, J value = 0.04740029 ± 0.00004740						Meaningful plateau			tp = 4177 ± 40 Ma (2σ)				Sample height in irradiation tube: 20.09 mm
Step	Laser power 1	Step marked 2	36Ar	%1σ	37Ar	%1σ	38Ar	%1σ	39Ar	%1σ	40Ar	%1σ	40Arr/39Ark	± 2σ	Age	± 2σ	40Ar(r)	39Ar(k)	Ca/K	± 2σ
			fA		fA		fA		fA		fA				(Ma)		(%)	(%)
1	4		254.644	8.17121	7.85818	16.7422	45.8812	4.02973	0.680471	4.00068	963.597	0.0178165	1365.05	111.019	7567.88	144.831	95.4866	1.81652	27.1121	9.33916
2	7		4726.47	8.17112	82.6558	6.28721	876.586	4.0292	2.60795	2.22268	3885.22	0.0104063	1212.77	81.6837	7357.45	119.712	79.2985	6.84621	75.6667	10.1251
3	10		1604.09	8.17112	159.612	6.17168	317.752	4.02927	3.39907	2.1492	1169.51	0.0178479	275.011	20.0781	4776.67	122.614	76.861	8.8087	113.562	14.919
4	12	△	350.652	8.17117	140.782	6.18709	78.684	4.0294	2.69674	2.21558	560.399	0.0305845	194.57	10.0748	4203.46	84.4736	89.6349	6.95744	126.817	16.7695
5	14	△	251.585	8.17122	165.317	6.16816	61.8005	4.02957	3.04351	2.15623	583.188	0.0244348	186.404	8.92987	4133.66	77.8205	92.9603	7.83792	132.19	17.3812
6	17	△	284.91	8.17119	252.45	6.13099	75.3072	4.02952	4.37135	2.07333	849.597	0.0207916	192.971	8.76554	4190	74.045	94.6004	11.2244	140.959	18.3613
7	20	△	132.454	8.17146	112.225	6.21878	34.7536	4.02993	1.97734	2.27048	364.412	0.0545861	181.933	9.02738	4094.27	80.4024	94.1393	5.08161	138.41	18.4529
8	23	△	343.204	8.17117	340.431	6.12142	93.5527	4.02945	5.84992	2.03443	1166.92	0.0207102	199.579	8.84284	4244.98	72.4612	95.2926	15.0153	142.094	18.4461
9	26	△	491.51	8.17115	766.094	6.11183	156.72	4.02933	12.0579	2.00934	2255.56	0.0240544	190.657	8.30277	4170.35	70.9021	96.6295	30.8078	155.848	20.191
10	28	△	11.6332	8.20889	24.486	8.08863	4.23311	4.05247	0.337756	6.85709	65.7509	0.349962	201.461	29.5017	4260.33	239.702	97.3562	0.856296	179.215	39.0704
11	30	△	2.89077	8.75048	4.55184	28.6947	0.9789	4.47048	0.082963	26.7391	16.1037	1.11061	197.662	110.897	4229.2	916.687	97.2644	0.213554	133.586	107.166
12	33	△	3.70532	8.53535	5.69339	22.3058	1.23768	4.27938	0.0636561	34.8927	16.722	0.727798	273.812	206.43	4769.33	1265.76	96.6125	0.159008	224.405	196.545
13	36	△	7.83894	8.2534	14.8925	10.9057	2.66683	4.09187	0.196374	11.9032	43.6409	0.380604	230.444	58.6255	4481.7	421.45	97.2665	0.496411	188.021	62.9791
14	40	△	21.3314	8.18214	35.6778	7.13081	7.05511	4.03938	0.628381	4.13997	116.842	0.131254	189.532	16.5588	4160.72	142.16	97.2011	1.61486	138.466	23.14
15	45	△	31.3815	8.17608	56.2318	6.53191	10.3724	4.03512	0.886041	3.28355	171.222	0.0866966	198.09	13.8528	4232.73	114.285	97.1899	2.26396	155.666	23.045
K13-6, J value = 0.04739676 ± 0.00004740						Unreliable result			age = 4196 ± 181 Ma(2σ)				Sample height in irradiation tube: 20.29 mm
Step	Laser power 1	Step marked 2	36Ar	%1σ	37Ar	%1σ	38Ar	%1σ	39Ar	%1σ	40Ar	%1σ	40Arr/39Ark	± 2σ	Age	± 2σ	40Ar(r)	39Ar(k)	Ca/K	± 2σ
			fA		fA		fA		fA		fA				(Ma)		(%)	(%)
1	4		40.9033	0.826257	6.73696	20.648	7.6412	0.655019	0.740697	3.06235	137.329	0.167128	141.16	8.80845	3688.79	98.1656	75.5701	4.56105	21.3106	8.89835
2	7		2366.79	0.817137	63.3461	2.3087	438.016	0.403417	4.18184	0.650769	2851.07	0.0106354	219.756	11.2541	4403.07	84.4938	31.8339	25.6225	35.6694	1.71291
3	10		3200.13	0.817459	107.969	1.58097	608.551	0.403665	3.46185	0.775832	2931.37	0.00680833	92.9763	18.1184	3051.66	287.207	10.7003	20.9295	74.428	2.63592
4	13	△	2023.61	0.817154	65.3034	2.25982	384.841	0.403742	1.45615	1.57757	1852.09	0.00923052	140.298	27.8387	3679.15	311.905	10.6261	8.70266	108.263	6.04621
5	16	△	67.6199	0.820802	3.37055	41.1643	12.9806	0.511506	0.127889	17.6722	81.2715	0.216553	208.041	76.0027	4312.9	599.788	32.032	0.776317	62.6409	56.3285
6	20	△	3553.87	0.817138	94.6516	1.76582	673.024	0.403527	1.88698	1.37804	3272.15	0.0175532	200.808	37.8076	4254.9	308.09	11.1054	11.2267	121.639	5.54253
7	25	△	4320.54	0.817126	125.947	1.39598	819.108	0.40363	2.23341	0.951935	3999.12	0.0175911	217.511	38.8321	4386.13	294.287	11.5875	13.2171	137.482	4.72389
8	30	△	2177.89	0.817139	128.441	1.37535	420.421	0.404106	1.90964	1.39035	2169.21	0.0157132	216.972	23.8835	4382.04	181.41	18.0508	11.1959	165.516	6.67497
9	40	△	172.385	0.817643	32.0978	4.27418	35.3484	0.421674	0.372041	6.04253	209.265	0.0817235	201.949	28.0005	4264.17	227.006	33.3714	2.14534	215.862	33.6197
10	60	△	102.553	0.818592	30.7726	4.90771	22.4009	0.442108	0.278793	9.37977	128.239	0.121862	181.893	38.3808	4093.79	341.905	35.9759	1.57355	282.149	64.495
11	80	△	3.59318	1.33678	0.893259	168.664	0.767787	4.9021	0.0087075	266.256	6.50702	2.77058	453.761	2641.62	5630.58	10059.5	55.6294	0.0494907	260.405	1751.88
K13-17, J value = 0.04738264 ± 0.00004738						Meaningful plateau			tp = 2627 ± 34 Ma (2σ)				Sample height in irradiation tube: 21.11 mm
Step	Laser power 1	Step marked 2	36Ar	%1σ	37Ar	%1σ	38Ar	%1σ	39Ar	%1σ	40Ar	%1σ	40Arr/39Ark	± 2σ	Age	± 2σ	40Ar(r)	39Ar(k)	Ca/K	± 2σ
			fA		fA		fA		fA		fA				(Ma)		(%)	(%)
1	4		54.8769	1.215	1.74711	53.1488	10.0753	0.637585	0.156342	14.7705	235.766	0.087116	1273.33	379.915	7443.43	530.734	83.6662	2.19846	26.2277	28.9564
2	7		777.256	1.21089	40.8197	2.51815	151.235	0.602789	0.630325	3.32482	636.534	0.0235763	160.099	30.4204	3887.94	303.574	15.0146	8.47174	159.022	13.7491
3	10	△	373.366	1.21096	366.733	1.0836	118.338	0.602759	4.17379	0.637982	504.043	0.0297608	69.1987	2.42077	2628.57	48.4743	53.1854	54.9781	220.15	5.67229
4	13	△	50.2812	1.21488	98.3185	1.40159	22.1829	0.609115	1.14936	2.02723	101.707	0.207895	68.472	3.23881	2613.96	65.3812	71.9672	15.1706	213.891	11.0993
5	16	△	29.5221	1.2248	94.7336	1.28035	17.8017	0.613324	1.07156	2.29269	82.4409	0.203291	68.6016	3.51586	2616.58	70.8713	82.7247	14.1082	221.612	12.3487
6	20	△	4.71319	1.56907	10.8881	7.88389	2.33964	0.968905	0.118224	17.9589	13.0356	1.81828	96.037	37.5977	3099.1	580.383	80.5425	1.55147	231.616	97.1401
7	25	△	0.993287	5.63174	1.9434	40.7804	0.507832	3.69532	0.0401923	57.5728	3.95815	4.53115	88.8803	107.026	2985.11	1759.63	86.685	0.547845	117.075	169.801
8	35		0.614496	8.09119	-0.13327	623.168	0.304518	6.43555	0.0897029	22.4673	4.50839	5.30246	46.5025	21.5699	2105.15	576.918	92.6377	1.27456	-3.45088	43.0375
9	70		0.659996	8.02218	0.509987	163.159	0.14135	12.2621	0.120143	17.4936	5.21034	3.32051	39.7297	14.2707	1914.27	424.183	91.2936	1.6991	9.90604	32.5118
K14-5, J value = 0.04735716 ± 0.00004736						Unreliable result			age = 4142 ± 86 Ma (2σ)				Sample height in irradiation tube: 22.59 mm
Step	Laser power 1	Step marked 2	36Ar	%1σ	37Ar	%1σ	38Ar	%1σ	39Ar	%1σ	40Ar	%1σ	40Arr/39Ark	± 2σ	Age	± 2σ	40Ar(r)	39Ar(k)	Ca/K	± 2σ
			fA		fA		fA		fA		fA				(Ma)		(%)	(%)
1	4		532.494	4.08563	24.7557	12.8307	99.4315	2.02079	0.305216	12.582	250.616	2.94943	-989.344	324.587	0	606.214	-112.5	0.462282	202.018	75.269
2	7		349.93	4.08571	678.484	3.13163	85.5491	2.02279	4.04006	1.35969	720.902	1.0251	110.815	11.0635	3313.13	151.639	53.5778	5.65396	452.698	32.0932
3	10		484.527	4.08563	527.157	3.15465	107.998	2.02013	4.86139	1.26905	824.306	0.896528	79.6677	11.1271	2826.15	199.643	42.8199	7.18692	276.706	19.1663
4	13		272.016	4.08576	651.105	3.13468	75.7515	2.02493	5.35661	1.20827	678.27	1.08951	88.112	6.64861	2971.65	110.068	62.6723	7.8259	313.862	21.5244
5	16		149.275	4.08623	408.587	3.18766	43.9987	2.04493	4.77129	1.26863	554.309	1.33316	94.0177	5.30947	3066.86	83.3898	75.2623	7.19798	214.139	14.8886
6	20		68.2994	4.08873	616.625	3.13644	33.1631	2.06763	6.88453	1.13664	697.923	1.05885	101.094	3.5896	3174.73	53.1132	92.422	10.3501	224.749	15.1828
7	25		114.109	4.08686	753.118	3.12475	46.9297	2.04146	6.96724	1.13213	808.76	0.913733	112.413	4.09077	3334.9	55.398	88.2845	10.3033	275.745	18.6265
8	30	▲	38.5683	4.09488	1054.85	3.11119	50.328	2.03771	13.1525	1.03728	1927.79	0.383522	156.363	3.76181	3849.41	38.328	99.687	19.9367	199.6	13.2184
9	40	▲	22.5665	4.1118	739.369	3.12669	32.0444	2.07078	8.50478	1.08618	1236.79	0.597617	156.35	4.19648	3849.28	42.7599	99.8741	12.8157	217.642	14.5716
10	50	▲	25.6832	4.10589	1268.25	3.10705	31.724	2.07227	8.64117	1.08984	1228.78	0.601582	160.898	4.67621	3895.04	46.4575	99.5747	12.3357	387.852	26.174
11	60	△	6.89065	4.35198	227.466	3.37555	9.43802	2.58684	1.91186	2.32273	326.284	2.26478	188.626	13.033	4151.44	112.364	99.777	2.79972	306.495	26.121
12	70	△	4.0694	4.77574	139.584	3.80019	5.53619	3.42558	1.12779	3.44785	190.215	3.88492	187.194	20.54	4139.06	178.303	99.7599	1.64437	320.228	34.6979
13	80	△	4.18574	4.77113	110.947	4.18721	5.30603	3.51873	1.00757	3.78172	168.661	4.38155	183.112	22.2334	4103.27	196.86	99.5446	1.48732	281.406	33.2889
K14-6, J value = 0.04735206 ± 0.00004735						Meaningful plateau			tp = 2928 ± 103 Ma (2σ)				Sample height in irradiation tube: 22.89 mm
Step	Laser power 1	Step marked 2	36Ar	%1σ	37Ar	%1σ	38Ar	%1σ	39Ar	%1σ	40Ar	%1σ	40Arr/39Ark	± 2σ	Age	± 2σ	40Ar(r)	39Ar(k)	Ca/K	± 2σ
			fA		fA		fA		fA		fA				(Ma)		(%)	(%)
1	4		0.104858	48.8281	0.213529	589.733	0.0206886	100.77	-0.00968937	215.883	2.72095	8.6838	-265.53	1128.63	0	8350.33	96.259	-0.377497	-50.3431	631.091
2	7		6.7428	1.45277	0.691165	177.152	1.20267	1.8242	-0.0309135	76.0702	23.4268	0.723226	-532.969	797.138	0	2816.2	71.6146	-1.2047	-51.0622	196.371
3	10		24.475	1.24823	2.80198	47.0218	4.50645	0.762931	0.0596228	34.2622	55.7695	0.269549	553.507	395.244	5973.72	1243.8	56.9019	2.19414	113.657	134.176
4	13		91.0955	1.22753	0.763944	162.244	16.8288	0.621615	0.0816729	24.4114	79.0429	0.260423	-128.029	72.0241	0	1218.25	-13.1278	3.10177	21.9204	71.9439
5	16		98.6495	1.22695	2.08278	60.4561	18.711	0.6182	0.104025	22.9405	68.1185	0.230092	-277.137	132.756	0	937.682	-41.6294	3.91593	47.3373	61.3552
6	20		75.8629	1.22785	6.76086	18.2328	14.7944	0.628038	0.259151	8.21334	67.582	0.29197	-24.8851	10.2164	0	4907.03	-9.33898	9.70634	61.993	24.8908
7	25		31.3421	1.23592	8.15269	15.6371	6.40908	0.700453	0.294982	6.9156	43.7692	0.362513	46.6795	7.50467	2109.08	200.159	30.7489	11.0341	65.7598	22.5782
8	30	△	37.5908	1.23469	5.49722	21.7306	7.52528	0.662206	0.156238	14.3064	46.6992	0.455379	67.4017	21.4846	2591.34	438.882	21.9015	5.80734	84.2483	44.2478
9	40	△	224.668	1.22598	25.5425	5.0228	44.0198	0.608097	0.750171	2.84844	282.123	0.0499488	86.9892	10.7524	2952.8	179.852	22.4869	27.9104	81.4502	9.47554
10	50	△	89.6436	1.22733	13.5314	9.59875	17.7777	0.62227	0.384182	5.90581	121.977	0.119758	93.4792	13.5914	3058.23	214.464	28.5948	14.2796	84.3381	19.1724
11	60	△	104.24	1.22674	20.3762	6.4984	20.8149	0.613864	0.599792	3.55463	150.109	0.08731	83.9145	8.25658	2900.63	142.147	32.5987	22.317	81.2613	12.122
12	70	△	4.98325	1.63359	1.5146	88.3289	1.01192	2.30843	0.0356152	61.4913	8.42919	1.6883	104.863	134.154	3229.49	1925.58	42.7668	1.31563	102.462	223.268
K14-7, J value = 0.04734697 ± 0.00004735						Meaningful plateau			tp = 2818 ± 30 Ma (2σ)				Sample height in irradiation tube: 23.18 mm
Step	Laser power 1	Step marked 2	36Ar	%1σ	37Ar	%1σ	38Ar	%1σ	39Ar	%1σ	40Ar	%1σ	40Arr/39Ark	± 2σ	Age	± 2σ	40Ar(r)	39Ar(k)	Ca/K	± 2σ
			fA		fA		fA		fA		fA				(Ma)		(%)	(%)
1	4		0.640189	8.49143	-0.314086	499.665	0.143002	15.9611	-0.00392765	548.979	4.03214	4.34048	-993.207	11688.7	0	21743.7	90.4229	-0.0599939	198.979	3071.99
2	7		24.4727	1.24378	1.00934	148.733	4.40876	0.776158	0.0427711	56.4795	85.4577	0.127833	1673.77	1930.39	7929.49	2059.56	82.1556	0.685527	55.9599	178.534
3	10		89.4491	1.22722	0.79619	186.116	16.2255	0.621813	0.0991368	22.7796	135.178	0.0714207	807.135	371.107	6634.64	810.225	58.8051	1.60956	18.8007	70.5127
4	13		214.395	1.22601	5.64714	26.3293	39.882	0.608299	0.227934	10.2062	153.95	0.0985994	93.7543	27.0177	3062.4	425.292	13.5999	3.6497	58.8079	33.3093
5	16		187.827	1.22635	8.34166	18.1138	35.9601	0.60792	0.383628	6.09735	134.07	0.0763194	47.7949	11.3637	2138.45	298.17	13.433	6.15821	51.4828	19.7187
6	20	△	45.4167	1.2311	6.76074	21.285	9.08155	0.653638	0.326228	7.14894	52.1243	0.347044	75.5771	11.4041	2750.92	213.259	46.4998	5.24124	49.0258	22.0577
7	25	△	25.1937	1.2424	9.57177	15.5189	5.44766	0.730877	0.486393	4.83759	54.7729	0.154818	82.5185	8.19942	2876.28	143.062	72.0993	7.82128	46.5135	15.1459
8	30	△	53.2387	1.22994	32.4711	4.80489	11.9882	0.630326	1.00263	2.40749	109.334	0.169359	79.1555	4.08289	2816.63	73.6264	70.6662	15.9522	77.3644	8.36399
9	40	△	37.3754	1.23572	77.273	2.25516	11.5854	0.635937	1.99273	1.25593	171.465	0.0569717	77.9491	2.06746	2794.74	37.7363	87.7195	31.5351	93.1319	4.84809
10	50	△	7.06829	1.40147	14.7038	9.80616	2.16891	1.14045	0.319807	7.06552	30.1119	0.339862	84.8634	12.5061	2916.74	213.376	86.7432	5.0302	111.099	27.2322
11	60	△	18.3568	1.25996	22.8158	7.21294	4.99883	0.733233	0.56821	3.92183	55.648	0.186547	81.8625	6.69714	2864.8	117.594	80.8446	8.98149	96.5497	15.9853
12	70	△	10.8296	1.32831	14.7626	9.92015	2.87518	0.931461	0.26943	9.74472	27.2659	0.347037	81.3789	16.6619	2856.29	293.945	76.8139	4.2061	133.398	37.9844
13	80	△	15.4589	1.26761	30.0749	5.01984	4.81164	0.7404	0.586867	4.31018	56.9578	0.189159	85.8274	7.76273	2933.11	131.252	84.7282	9.18943	124.388	16.7784
K14-17, J value = 0.04733168 ± 0.00004733						Meaningful plateau			tp = 2003 ± 35 Ma (2σ)				Sample height in irradiation tube: 24.07 mm
Step	Laser power 1	Step marked 2	36Ar	%1σ	37Ar	%1σ	38Ar	%1σ	39Ar	%1σ	40Ar	%1σ	40Arr/39Ark	± 2σ	Age	± 2σ	40Ar(r)	39Ar(k)	Ca/K	± 2σ
			fA		fA		fA		fA		fA				(Ma)		(%)	(%)
1	4		3.76415	2.12342	1.98564	77.0642	0.694504	6.44839	0.120266	25.6347	174.75	0.276919	1449.75	754.111	7672.56	927.107	98.4286	2.21555	38.9214	63.3128
2	7		59.5302	0.14922	3.46425	40.515	10.8432	0.430485	0.20664	14.7622	116.331	0.390535	357.384	107.191	5218.02	512.093	62.6126	3.80592	39.5292	34.1492
3	10		247.508	0.053287	8.1139	20.5521	46.571	0.110834	0.149677	19.8448	117.641	0.375388	-436.055	182.211	0	794.099	-53.0218	2.67121	131.914	77.1207
4	13		90.9058	0.100567	12.1384	12.1543	17.9017	0.254354	0.282581	11.5394	55.3332	0.840561	-37.9635	10.29	0	1105.34	-18.7069	5.09164	103.532	35.3194
5	16	△	18.208	0.46394	10.2546	15.4355	4.07082	1.09863	0.313528	10.362	23.2973	1.90119	34.0945	7.86478	1737.3	257.532	44.6567	5.69829	78.1528	29.3166
6	20	△	37.2136	0.227325	19.6889	8.16572	8.13206	0.556308	0.466001	6.82078	40.9278	1.13034	32.1742	5.07892	1673.3	172.301	35.3682	8.40157	101.772	21.9863
7	25	△	50.4929	0.172425	25.3954	5.97201	11.1857	0.415716	0.637259	4.8242	62.0065	0.703543	42.4932	4.56093	1993.3	129.633	42.249	11.5126	95.7971	14.9115
8	30	△	19.6494	0.411279	16.2384	9.15873	4.74342	0.964485	0.479296	6.6183	33.5615	1.38477	42.5677	6.1578	1995.42	174.815	59.108	8.70252	81.0341	18.4988
9	40	△	11.5147	0.741368	20.7931	7.07297	3.41196	1.33708	0.516682	5.93319	31.5535	1.3471	47.7396	6.11805	2136.59	160.643	75.6011	9.33113	96.773	18.1277
10	50	△	32.1239	0.265443	82.4253	1.87659	11.2577	0.412166	2.17088	1.43122	109.863	0.391875	42.4662	1.339	1992.54	38.0737	81.3086	39.2809	91.1272	4.3543
11	60		4.85049	1.69867	23.5403	6.34578	2.42305	1.87223	0.195353	15.2803	18.3425	2.34963	88.7991	30.5386	2982.2	502.355	85.2581	3.2887	310.854	112.606
K17-5, J value = 0.04728493 ± 0.00004728						Meaningful plateau			tp = 2281 ± 48 Ma (2σ)				Sample height in irradiation tube: 26.79 mm
Step	Laser power 1	Step marked 2	36Ar	%1σ	37Ar	%1σ	38Ar	%1σ	39Ar	%1σ	40Ar	%1σ	40Arr/39Ark	± 2σ	Age	± 2σ	40Ar(r)	39Ar(k)	Ca/K	± 2σ
			fA		fA		fA		fA		fA				(Ma)		(%)	(%)
1	4		0.857494	11.2047	-0.324741	431.783	0.154091	13.3949	0.0335467	73.754	3.96569	5.06787	105.04	154.382	3229.89	2212.29	89.5588	1.1033	-22.3355	195.638
2	7		41.3224	0.237416	2.608	50.8063	7.45522	0.29112	0.0905435	26.6747	76.7393	0.19218	642.556	351.449	6231.76	957.543	74.0291	2.88489	68.6009	79.1625
3	10		265.124	0.0586539	11.1258	11.6301	48.6109	0.06556	0.146245	15.7642	149.239	0.0861778	157.833	54.635	3861.89	551.989	14.5049	4.47527	188.653	77.1792
4	15		478.901	0.0477319	67.6988	1.91418	92.2181	0.04694	0.45529	4.86046	165.567	0.116677	-158.371	19.2875	0	254.171	-38.2573	13.0506	393.642	46.1531
5	20		30.4871	0.314899	53.0177	2.4989	7.1876	0.313765	0.265759	9.41454	15.5284	0.916534	6.41178	2.21703	478.817	145.457	9.184	7.25772	554.334	127.884
6	30	△	252.414	0.0579272	177.46	0.981799	52.7149	0.0573258	1.40564	1.72113	186.775	0.0971649	53.6156	2.49382	2283.37	60.3162	36.1865	41.1333	327.385	14.1545
7	50	△	103.084	0.105143	145.273	1.09409	23.4297	0.100593	0.947836	2.62224	92.0073	0.164166	53.0827	3.3316	2270.43	81.1574	47.8336	27.0535	407.486	26.065
8	70	△	6.10037	1.58126	25.5028	4.92063	1.88203	1.08975	0.114054	21.3397	8.15982	2.48282	58.9685	31.1553	2408.41	703.185	67.3591	3.04142	636.301	338.454
K17-7, J value = 0.04727780 ± 0.00004728						Meaningful plateau			tp = 2311 ± 53 Ma (2σ)				Sample height in irradiation tube: 27.20 mm
Step	Laser power 1	Step marked 2	36Ar	%1σ	37Ar	%1σ	38Ar	%1σ	39Ar	%1σ	40Ar	%1σ	40Arr/39Ark	± 2σ	Age	± 2σ	40Ar(r)	39Ar(k)	Ca/K	± 2σ
			fA		fA		fA		fA		fA				(Ma)		(%)	(%)
1	4		213.827	0.0507375	8.61877	15.4164	40.1332	0.0735584	0.397132	10.0556	216.681	0.163823	78.8532	17.5177	2809.09	316.752	14.1958	8.26679	51.3825	19.0197
2	7		69.0809	0.101385	24.2313	5.9704	14.2822	0.174628	0.955003	4.10743	93.1777	0.363415	36.3206	3.26521	1807.46	102.733	36.4538	19.8188	60.2567	8.79462
3	10	△	81.8145	0.0856428	21.3454	6.55713	16.5298	0.145728	0.73892	5.46726	109.5	0.310634	54.2313	6.30468	2298	151.235	35.7318	15.2895	68.8045	11.8676
4	13	△	68.364	0.0976528	25.9562	5.44934	14.2578	0.136779	0.838629	4.76266	104.234	0.343683	55.9328	5.63556	2338.36	132.2	43.8629	17.3227	73.8468	10.8121
5	16	△	108.59	0.0638971	66.4765	2.16665	24.4228	0.0941562	1.83452	2.16616	188.819	0.181494	54.5076	2.58483	2304.62	61.7776	51.3898	37.7259	86.8429	5.4046
6	20		7.05683	0.721106	5.2144	24.3671	1.75492	1.12936	0.0572699	68.2822	13.7217	2.68877	148.417	219.517	3763.93	2340.94	57.3346	1.12335	228.769	355.586
7	25		1.22086	4.31261	-0.17665	745.68	0.258156	6.90361	0.0212252	192.373	3.16045	10.9042	99.094	380.22	3142.38	5717.83	67.0031	0.452868	-19.2242	295.971
K17-17, J value = 0.04726711 ± 0.00004727						Meaningful plateau			tp = 2534 ± 120 Ma (2σ)				Sample height in irradiation tube: 27.82 mm
Step	Laser power 1	Step marked 2	36Ar	%1σ	37Ar	%1σ	38Ar	%1σ	39Ar	%1σ	40Ar	%1σ	40Arr/39Ark	± 2σ	Age	± 2σ	40Ar(r)	39Ar(k)	Ca/K	± 2σ
			fA		fA		fA		fA		fA				(Ma)		(%)	(%)
1	4		35.4001	1.23924	4.08655	30.5523	6.33037	0.685609	0.0661507	40.473	75.972	0.221682	1164.24	993.259	7279.88	1515.2	96.2542	3.36428	151.306	158.778
2	7		488.018	1.22578	55.147	2.83289	91.697	0.605722	0.346855	7.26518	219.611	0.0528797	598.426	100.177	6106.69	292.373	82.2329	16.164	424.976	75.0441
3	10	△	148.197	1.22678	116.954	1.54063	31.2585	0.609763	0.640372	3.61388	48.7112	0.206136	67.9633	5.84643	2600.3	118.626	76.0088	29.1795	499.264	45.2359
4	15	△	56.3881	1.23181	84.6587	1.89735	12.8329	0.627342	0.41826	6.17058	27.6186	0.614386	66.5121	9.90912	2570.61	204.388	84.0624	18.6966	564.028	86.2426
5	20	△	11.8079	1.33426	63.7835	2.2754	3.76305	0.803041	0.280672	8.33126	13.0768	0.884922	53.4113	10.9947	2277.93	266.62	93.3445	12.241	649.058	136.265
6	30	△	6.72479	1.49821	37.8242	3.96096	2.2331	1.07377	0.166858	13.4011	10.1187	1.77233	70.8201	23.4848	2657.35	461.714	95.1438	7.28134	647.068	219.286
7	50	△	0.892685	7.26896	5.52946	22.6955	0.347218	5.91627	0.0489287	47.371	8.36465	1.14125	186.938	195.373	4133.74	1697.74	99.248	2.37865	289.563	329.871
8	70	△	2.3528	2.88228	52.4137	2.62122	1.74444	1.3594	0.24251	10.5787	11.3811	1.6901	56.3692	14.6289	2348.27	341.214	98.8931	10.6947	610.474	160.274
K18-3, J value = 0.04725673 ± 0.00004726						Unreliable result			age = 4587 ± 426 Ma (2σ)				Sample height in irradiation tube: 28.42 mm
Step	Laser power 1	Step marked 2	36Ar	%1σ	37Ar	%1σ	38Ar	%1σ	39Ar	%1σ	40Ar	%1σ	40Arr/39Ark	± 2σ	Age	± 2σ	40Ar(r)	39Ar(k)	Ca/K	± 2σ
			fA		fA		fA		fA		fA				(Ma)		(%)	(%)
1	4		0.411676	11.9718	0.714902	216.29	0.0578433	33.1187	0.0314959	128.806	1.65458	10.2501	50.9108	134.148	2215.97	3365.73	95.1139	2.76401	53.7844	272.177
2	7	△	16.4796	0.306621	1.55254	87.6281	3.14472	0.596975	0.133496	30.5585	25.6698	0.426959	170.515	105.266	3984.72	993.093	87.8334	11.8233	27.3058	50.7365
3	10	△	107.092	0.0665518	4.84891	30.8069	20.022	0.134822	0.107768	38.5949	61.2774	0.135504	394.304	316.136	5383.61	1375.97	66.7955	9.28183	108.632	109.841
4	30	△	336.593	0.0463089	59.1801	2.58359	70.9863	0.0470804	0.678712	5.92107	235.532	0.064143	273.89	34.9765	4764.72	214.362	73.2994	56.3627	218.34	30.0537
5	60	△	63.7866	0.090127	17.5901	8.03458	14.5016	0.163144	0.153821	25.8171	69.7117	0.151264	415.456	236.746	5473.4	980.511	83.1027	12.4685	293.362	173.685
6	80	△	3.9957	1.12946	-1.31116	109.426	0.891708	2.0891	0.0805652	50.9455	10.1618	0.944857	115.404	116.114	3371.71	1537.49	92.7127	7.29969	-37.3508	89.9645
K18-4, J value = 0.04725327 ± 0.00004725						Meaningful plateau			tp = 2938 ± 23 Ma (2σ)				Sample height in irradiation tube: 28.62 mm
Step	Laser power 1	Step marked 2	36Ar	%1σ	37Ar	%1σ	38Ar	%1σ	39Ar	%1σ	40Ar	%1σ	40Arr/39Ark	± 2σ	Age	± 2σ	40Ar(r)	39Ar(k)	Ca/K	± 2σ
			fA		fA		fA		fA		fA				(Ma)		(%)	(%)
1	4		2.05005	2.63025	-2.58034	62.0365	0.384929	5.59594	0.0526293	53.6062	10.2532	3.10806	170.675	183.588	3986.12	1730.52	87.6071	0.774545	0	141.468
2	7		48.739	1.23027	2.21961	64.6471	8.91384	0.662536	0.128981	21.2856	159.279	0.184557	1014.18	438.397	7034.62	765.691	80.9711	1.87151	40.5915	55.3368
3	10		363.785	1.22582	2.67047	49.1871	67.4675	0.606201	0.200864	15.2352	314.674	0.09236	447.374	142.41	5600.86	549.626	28.2466	2.92398	31.2581	32.2241
4	13		514.565	1.22576	11.8869	11.5524	98.8514	0.605562	0.408	6.94929	285.543	0.105234	0	0	0	0	0	5.86153	69.4079	18.8409
5	16	△	77.1247	1.22805	18.0903	7.65314	16.834	0.622064	0.5065	5.66751	89.4104	0.32991	86.8539	10.6729	2947.5	178.672	47.7654	7.23653	85.5589	16.4759
6	20	△	208.227	1.22608	255.329	1.22272	69.207	0.606369	5.25023	0.604868	549.052	0.0560316	86.0678	1.39269	2934.29	23.4856	79.0296	74.1961	117.78	3.24363
7	25	△	18.1543	1.2584	21.5042	6.37265	5.91865	0.731089	0.405994	7.45022	47.1435	0.628833	95.393	14.9784	3085.08	232.379	78.5947	5.71633	128.752	25.9223
8	30	△	2.41515	2.38043	5.92372	22.7603	1.28493	1.81511	0.101295	28.5049	12.2867	2.66815	115.846	69.7486	3377.44	920.562	90.9417	1.4195	142.826	107.471
K19-2, J value = 0.04722544 ± 0.00004723						Meaningful plateau			tp = 2909 ± 154 Ma (2σ)				Sample height in irradiation tube: 30.24 mm
Step	Laser power 1	Step marked 2	36Ar	%1σ	37Ar	%1σ	38Ar	%1σ	39Ar	%1σ	40Ar	%1σ	40Arr/39Ark	± 2σ	Age	± 2σ	40Ar(r)	39Ar(k)	Ca/K	± 2σ
			fA		fA		fA		fA		fA				(Ma)		(%)	(%)
1	5		1.26682	23.0034	2.80515	53.0062	0.223566	26.6843	-0.00720862	388.801	6.01651	6.60425	-516.386	3051.06	0	11141.3	81.5496	-0.305089	-686.586	4119.16
2	10		36.2392	1.46667	2.42746	58.8099	6.62362	1.08037	0.113089	22.513	59.1294	0.627405	247.541	114.229	4594.45	768.691	46.5133	3.56753	50.8101	64.148
3	15		192.569	1.23518	7.72836	19.9939	36.5022	0.627956	0.211371	12.7106	144.547	0.252963	-110.485	38.8964	0	787.571	-15.6735	6.5842	87.6496	41.9183
4	25		264.721	1.2307	19.7108	8.06244	51.2787	0.61652	0.498898	5.56464	230.284	0.167998	2.38426	15.0659	192.926	1156.3	0.499856	15.5021	94.947	18.8122
5	40	△	598.268	1.22668	45.834	3.21112	115.955	0.607702	0.849463	3.43511	580.998	0.063475	77.8421	20.8593	2789.13	380.937	10.8792	26.0729	131.27	12.659
6	60	△	449.049	1.22746	40.9681	3.62697	87.395	0.60885	0.86014	3.19038	464.146	0.0815951	91.6178	16.0401	3024.68	257.153	16.3173	26.5435	115.253	11.339
7	80	△	271.256	1.23062	38.3966	3.6424	53.4799	0.616469	0.717628	3.93866	290.833	0.126186	82.5602	12.8191	2873.31	223.458	19.4807	22.035	130.121	14.316
K19-11, J value = 0.04720073 ± 0.00004720						Meaningful plateau			tp = 1766 ± 175 Ma (2σ)				Sample height in irradiation tube: 31.68 mm
Step	Laser power 1	Step marked 2	36Ar	%1σ	37Ar	%1σ	38Ar	%1σ	39Ar	%1σ	40Ar	%1σ	40Arr/39Ark	± 2σ	Age	± 2σ	40Ar(r)	39Ar(k)	Ca/K	± 2σ
			fA		fA		fA		fA		fA				(Ma)		(%)	(%)
1	5		1.23371	13.8434	-1.33288	102.217	0.235324	8.7733	-0.00946226	273.988	5.68343	3.55469	-649.405	4025.63	0	11587.7	95.6698	-0.870129	370.213	2416.35
2	10		31.2111	1.34047	1.27836	125.784	5.61853	0.698098	0.0123267	187.396	34.7808	0.445757	2526.95	10364.8	8661.21	7355.45	81.9666	1.17245	263.515	1267.95
3	15		143.871	1.23162	0.4631	322.458	26.835	0.610527	0.0625473	36.5739	37.5133	0.38397	140.443	104.63	3674.26	1170.58	23.2748	6.4608	17.3234	112.449
4	25	△	106.696	1.23672	4.61524	29.6445	20.5793	0.617689	0.0438432	53.6173	22.9105	0.853004	41.431	52.427	1959.55	1513.98	7.24635	4.16429	267.854	352.437
5	40	△	9.492	2.17	2.86928	53.6612	1.97413	1.25293	0.18193	13.7335	7.66409	2.02078	32.257	9.16768	1673.08	310.188	75.5846	18.6631	37.1564	41.1989
6	60	△	10.8323	1.98402	4.8	31.4393	2.29741	1.09153	0.266017	9.05175	11.6669	1.29074	36.3898	6.80471	1807.77	213.711	81.7483	27.2376	42.5909	27.9035
7	80		9.64925	2.16177	13.2656	11.06	2.24345	1.00748	0.426263	5.57306	30.6529	0.442199	69.2867	7.965	2625	159.195	93.9	43.1718	74.2629	18.4978
K20-1, J value = 0.04719428 ± 0.00004719						Meaningful plateau			tp = 1363 ± 64 Ma (2σ)				Sample height in irradiation tube: 32.05 mm
Step	Laser power 1	Step marked 2	36Ar	%1σ	37Ar	%1σ	38Ar	%1σ	39Ar	%1σ	40Ar	%1σ	40Arr/39Ark	± 2σ	Age	± 2σ	40Ar(r)	39Ar(k)	Ca/K	± 2σ
			fA		fA		fA		fA		fA				(Ma)		(%)	(%)
1	5		27.8244	0.200495	2.23176	65.9848	5.03825	0.446957	0.0862352	61.0444	78.5634	1.32995	801.619	1000.41	6616.87	2198.62	86.1284	1.27729	61.4867	111.664
2	10		389.247	0.0439859	39.7992	3.6596	73.7365	0.0564949	0.418471	12.6118	306.628	0.330112	401.885	110.203	5414.03	471.026	50.5837	5.83995	239.82	67.9158
3	15		251.235	0.0480347	152.286	1.10498	52.4376	0.0607593	1.59273	3.31517	164.134	0.614774	46.1218	3.71584	2090	99.8232	41.2581	22.2172	241.208	18.1595
4	25		59.0059	0.100846	112.401	1.5721	14.8807	0.147306	1.1177	4.80405	55.5397	1.85132	32.7824	3.99137	1690.62	133.726	60.5493	15.5225	254.817	27.866
5	40	△	31.3172	0.164489	110.236	1.55556	9.64381	0.225656	1.06667	4.9565	34.7564	2.91131	24.1937	3.3486	1377.21	133.422	67.9779	14.7771	262.515	29.5879
6	60	△	6.44041	0.755584	135.656	1.18944	5.70065	0.336593	1.36207	3.89158	30.4921	3.31675	23.3906	2.56019	1344.92	103.846	95.9794	18.9327	252.143	22.2008
7	80	△	7.80475	0.659636	194.293	0.950899	8.0011	0.256158	1.44202	3.67804	31.9329	3.15726	23.9735	2.5337	1368.41	101.445	96.3361	19.4171	352.121	29.8926
8	90	△	1.09613	5.09705	30.8609	4.96183	1.23009	1.56599	0.146162	36.0897	5.23661	19.3261	42.1983	40.4502	1981.4	1153.93	97.4546	1.82998	593.448	521.183
9	100	△	0.498881	10.9492	11.2646	12.2574	0.49266	3.73816	0.02151	247.601	3.64199	27.9043	289.55	2512.99	4856.01	14624	97.8092	0.186159	2129.38	18448.2
Two blind samples (HB3gr and WA1ms)
K13-1,WA1Ms, J value = 0.04741441 ± 0.00004741									tp = 2609 ± 6 Ma (2σ)				Sample height in irradiation tube: 19.27 mm
Step	Laser power 1	Step marked 2	36Ar	%1σ	37Ar	%1σ	38Ar	%1σ	39Ar	%1σ	40Ar	%1σ	40Arr/39Ark	± 2σ	Age	± 2σ	40Ar(r)	39Ar(k)	Ca/K	± 2σ
			fA		fA		fA		fA		fA				(Ma)		(%)	(%)
1	4	△	0.572031	16.948	-0.379745	235.192	0.187118	10.5781	5.39892	0.755629	521.416	0.052201	64.9328	10.7689	2541.98	226.369	67.2376	0.586154	-0.163566	0.769391
2	7	△	0.226222	42.4424	0.171356	554.8	0.473914	4.05763	37.2199	0.317807	2581.48	0.0114378	67.5404	1.59919	2595.98	32.6271	97.3798	4.04067	0.0107067	0.118802
3	10	△	0.0454912	209.841	1.17549	72.8217	2.79477	0.929846	234.679	0.301307	16086.7	0.00465164	68.4876	0.478928	2615.2	9.66786	99.9117	25.4772	0.0116487	0.0169657
4	12	△	0.00976703	976.75	0.604293	162.143	0.535021	3.62095	43.7596	0.312495	3028.75	0.0202773	69.1455	1.37194	2628.43	27.4927	99.9008	4.75059	0.0321152	0.104145
5	14	△	0.0336061	284.103	0.562714	146.958	0.273653	6.77259	22.3874	0.345011	1534.98	0.0232892	68.1164	2.58982	2607.69	52.4969	99.3446	2.43038	0.0584554	0.17181
6	17	△	0.0403135	235.177	1.09933	82.2614	0.756637	2.64827	59.8979	0.308035	4099.66	0.00866615	68.2426	1.03452	2610.25	20.9405	99.704	6.50256	0.0426831	0.0702239
7	20	△	0.104692	89.3986	-0.48783	189.807	0.344511	5.44003	27.958	0.328815	1935.49	0.0135072	68.1052	2.04857	2607.47	41.5307	98.3789	3.03524	-0.0405777	0.154039
8	30	△	0.372978	25.3579	-0.578589	142.887	1.55114	1.41995	127.014	0.302525	8788.68	0.0231867	68.3143	0.607953	2611.7	12.2962	98.7281	13.789	-0.0105937	0.0302742
9	40	△	0.382776	24.957	-1.31859	66.6646	2.46495	1.01253	202.647	0.301996	13929.8	0.00529359	68.1714	0.498834	2608.81	10.1054	99.1745	22	-0.0151321	0.0201757
10	50	△	0.421781	23.5312	-0.993256	85.6961	1.98104	1.13833	160.167	0.30233	10966.7	0.00594193	67.6804	0.551791	2598.83	11.24	98.8467	17.3882	-0.0144217	0.0247179
K13-2, HB3gr J value = 0.04741088 ± 0.00004741									tp = 1075 ± 8 Ma (2σ)				Sample height in irradiation tube: 19.47 mm
Step	Laser power 1	Step marked 2	36Ar	%1σ	37Ar	%1σ	38Ar	%1σ	39Ar	%1σ	40Ar	%1σ	40Arr/39Ark	± 2σ	Age	± 2σ	40Ar(r)	39Ar(k)	Ca/K	± 2σ
			fA		fA		fA		fA		fA				(Ma)		(%)	(%)
1	4	△	-0.122403	43.1093	-0.081817	1070.48	0.00201354	927.944	0.0543886	61.9442	1.37146	23.0261	696.203	1037.97	6376.99	2616.72	2764.36	0.0127725	-3.49409	74.9323
2	7	△	-0.0300084	157.979	2.83595	30.3499	0.0320942	64.0944	1.35761	2.49758	11.0529	2.71109	14.9185	20.9049	967.223	1049.7	182.929	0.317885	4.86627	2.96384
3	10	△	-0.0309147	155.469	118.89	1.28397	1.4804	1.45796	39.7573	0.313472	654.598	0.0430474	16.9581	0.731619	1066.84	34.7678	102.744	9.30228	6.97145	0.184307
4	13	△	-0.0520263	91.3747	34.7226	2.90103	0.440813	4.61867	12.8621	0.401909	215.917	0.145902	18.2329	2.21732	1126.43	101.955	108.374	3.01016	6.29202	0.368571
5	16	△	0.0347431	136.408	13.7931	7.25061	0.182497	10.1113	5.53182	0.675952	97.3657	0.305409	15.9409	5.13187	1017.84	250.574	90.3834	1.29485	5.81046	0.846257
6	20	△	0.0968169	49.476	112.663	1.28886	1.18942	1.81323	38.4446	0.313249	667.04	0.0482558	16.8538	0.753487	1061.88	35.9055	96.9034	8.99559	6.83155	0.181249
7	25	△	0.203535	27.236	432.228	1.08328	4.58957	0.783644	140.325	0.302427	2421.46	0.0244688	17.0919	0.258431	1073.19	12.2381	98.7991	32.8304	7.18131	0.161567
8	30	△	0.132761	35.4605	318.864	1.09196	3.32309	0.858793	104.601	0.303293	1805.16	0.0193285	17.1447	0.289044	1075.69	13.6688	99.0986	24.4731	7.10695	0.161115
9	40	△	0.0255467	194.473	103.423	1.38102	1.08032	2.06415	35.9308	0.315341	622.167	0.0454459	17.355	0.835006	1085.6	39.2714	99.991	8.40775	6.70972	0.190118
10	50	△	0.0329286	154.081	158.135	1.18366	1.56135	1.38526	48.5417	0.309563	835.624	0.0345657	17.2969	0.635093	1082.87	29.9144	100.211	11.3552	7.59632	0.185911
Note: Laser power 1: The laser has a maximum output of 50W (100%). During stepwise heating, the output power is increased gradually. Step marked 2: Steps marked with "Δ" denote consecutive steps that are consistent within error in their age spectra, whereas those marked with "▲" represent other consecutive steps that are consistent within error for sample K14‑5. 40Ar* 3: 40Ar* was obtained with t…
Interfering Isotope Production Ratios:
(39Ar/37Ar)Ca ± 1σ = (8.174 ± 0.082) × 10-4
(38Ar/37Ar)Ca ± 1σ = (0.6348 ± 0.0063) × 10-4
(36Ar/37Ar)Ca ± 1σ = (2.468 ± 0.039) × 10-4
(40Ar/39Ar)K ± 1σ = (3.0199 ± 0.73) × 10-3
(38Ar/39Ar)K ± 1σ = (1.211 ± 0.012) × 10-2
Decay Constants:
40K λ = 5.31 × 10-10 yr-1 (Renne et al, 2011)
λ39 = 2.58 × 10-3 yr-1 (Stoenner et al., 1965)
λ37 = 1.98 × 10-2 day-1 (Stoenner et al., 1965)
Cosmogenic (38Ar/36Ar) = 1.54 (Wieler, 2002)
Solar (38Ar/36Ar) = 0.188 (Eberhardt et al., 1972)
(40Ar/36Ar)tr were tentatively measured using the inverse isochron

## Sheet: raw data for J value monitor
Table S2 Complete 40Ar/39Ar raw data of all ZMT04 muscovite (J value monitor)
K2, Calculated J value = 0.0476904 ± 0.0001059, Sample height in irradiation tube: 1.25 mm
Step	Laser power 1	Step marked 2	36Ar	%1σ	37Ar	%1σ	38Ar	%1σ	39Ar	%1σ	40Ar	%1σ	40Arr/39Ark	± 2σ	J-value	± 2σ	40Ar(r)	39Ar(k)	Ca/K	± 2σ
			fA		fA		fA		fA		fA				(Flux Monitor)		(%)	(%)
1	3		3.56632	2.21995	-0.636999	58.2074	0.898337	4.02761	23.3611	7.3274	1820.89	1.18257	32.3613	5.48301	0.051443	0.00871602	41.5189	0.0400451	-0.0634114	0.0744028
2	5		9.88029	2.06305	-0.425677	92.4827	5.31625	1.24211	289.577	0.77379	13226.3	0.162907	35.4844	0.710187	0.0469153	0.000938964	77.6901	0.496378	-0.00341858	0.00632342
3	6.5		6.69797	2.10059	-0.0966204	394.819	19.8662	1.02909	1545.36	0.512849	57111	0.0379327	35.6594	0.370924	0.0466851	0.000485612	96.4903	2.64896	-0.000145402	0.00114815
4	8		8.04909	2.08678	-0.0575754	714.006	18.4379	1.03175	1411.31	0.514751	52708.2	0.0412076	35.6411	0.375158	0.0467091	0.000491661	95.4326	2.41919	-9.48734e-05	0.0013548
5	9		9.10719	2.0709	0.240753	167.201	25.0519	1.01859	1940.15	0.507532	71679	0.0302595	35.5405	0.366186	0.0468412	0.000482621	96.1985	3.3257	0.00028858	0.000965023
6	10		6.2004	2.10264	0.758749	48.3262	34.9733	1.01525	2814.68	0.503228	100778	0.0219632	35.1437	0.355158	0.0473701	0.000478716	98.1547	4.82475	0.000626904	0.000605951
7	11	△	2.4704	2.38351	0.830205	46.2967	45.735	1.01229	3768.15	0.501489	131881	0.0168204	34.8001	0.349363	0.0478379	0.000480251	99.4322	6.45914	0.000512376	0.000474454
8	12	△	4.55645	2.13382	1.47242	26.3279	51.5669	1.01141	4227.31	0.501061	148023	0.015316	34.6912	0.34809	0.0479881	0.000481511	99.0724	7.24621	0.000810024	0.000426603
9	13	△	1.4314	3.20413	1.40352	28.722	56.8744	1.01051	4727.57	0.50056	164320	0.0138958	34.6645	0.347216	0.0480251	0.000481042	99.7313	8.10373	0.000690416	0.000396663
10	13.5	△	0.768444	4.74504	0.296617	127.884	39.8462	1.01222	3317.5	0.502105	115487	0.0191649	34.7394	0.349174	0.0479215	0.000481669	99.7927	5.68666	0.00020793	0.000531823
11	14	△	0.564155	6.00151	1.1129	36.2124	50.416	1.01153	4203.27	0.50097	146101	0.0153248	34.7158	0.348028	0.047954	0.000480742	99.8761	7.205	0.000615743	0.000445994
12	14.5	△	0.427869	8.75146	0.420346	88.578	34.0404	1.01419	2840.24	0.503377	99049	0.0222263	34.8255	0.351038	0.0478031	0.000481851	99.8624	4.86858	0.000344178	0.000609742
13	15	△	0.365694	8.43547	0.728944	51.194	30.4619	1.016	2539.95	0.504335	88741.5	0.0246555	34.8922	0.352444	0.0477116	0.000481931	99.8684	4.35384	0.000667422	0.000683393
14	16	△	0.455798	7.0517	1.11704	33.729	38.0688	1.01268	3171.83	0.502338	110775	0.019883	34.8786	0.350744	0.0477302	0.000479982	99.8686	5.43697	0.000819011	0.00055255
15	17	△	0.351561	9.13953	0.93048	40.6722	38.0136	1.01375	3167.05	0.50234	110557	0.0200025	34.8722	0.350685	0.0477389	0.000480076	99.8965	5.42877	0.000683256	0.000555832
16	18	△	0.31691	10.521	0.642956	58.8137	37.1539	1.01343	3098.27	0.502548	108075	0.0203611	34.849	0.350613	0.0477708	0.000480618	99.9038	5.31087	0.000482607	0.000567698
17	19	△	0.202914	16.1125	0.250055	157.169	31.2733	1.01593	2605.12	0.504048	90944.3	0.024189	34.8835	0.352145	0.0477235	0.000481762	99.9248	4.46555	0.000223223	0.000701678
18	20	△	0.320332	10.7098	0.285686	131.934	25.5286	1.02197	2129.67	0.506305	74383.1	0.0292617	34.8792	0.353912	0.0477294	0.000484301	99.8628	3.65055	0.000311967	0.000823184
19	21	△	0.299305	11.8937	0.485354	77.457	23.5162	1.02108	1966.4	0.507352	68772.7	0.0315891	34.9254	0.355242	0.0476663	0.000484835	99.8615	3.3707	0.000574008	0.000889237
20	22	△	0.199199	15.4055	0.346904	113.793	18.2752	1.02992	1527.16	0.513057	53562.9	0.0405648	35.0316	0.360789	0.0475218	0.000489424	99.8804	2.61777	0.00052827	0.00120229
21	23	△	0.226888	13.5585	0.55239	69.2911	15.0778	1.03797	1258.44	0.518595	44126.4	0.0490478	35.0077	0.365014	0.0475542	0.000495833	99.838	2.15714	0.00102081	0.0014147
22	24	△	0.109655	27.9363	0.304773	122.343	16.1642	1.03375	1351.74	0.515771	47333	0.0457646	34.9892	0.362601	0.0475794	0.000493076	99.9223	2.31707	0.000524342	0.001283
23	25	△	0.182223	16.1084	0.151564	264.899	11.5334	1.06431	966.005	0.530811	33869	0.0638319	35.0015	0.37471	0.0475626	0.000509182	99.8308	1.65587	0.000364879	0.00193312
24	26	△	0.138443	21.0236	0.471814	78.8594	9.44741	1.08813	787.22	0.545598	27640.9	0.0780805	35.0566	0.387076	0.0474879	0.000524336	99.842	1.34941	0.00139382	0.00219837
25	27	△	0.103668	29.7052	0.164546	244.039	11.2413	1.06282	938.112	0.532393	32963	0.0655183	35.1016	0.377092	0.0474269	0.000509501	99.8975	1.60806	0.000407911	0.00199093
26	28	△	0.136173	20.7659	0.279764	141.756	7.89927	1.11746	658.54	0.563571	23155.7	0.0931398	35.0975	0.401804	0.0474326	0.000543019	99.8159	1.12883	0.000987966	0.00280102
27	29	△	0.111763	28.5403	0.269073	135.704	6.18607	1.17108	521.544	0.598401	18376.2	0.117302	35.1673	0.430476	0.0473383	0.000579459	99.81	0.894001	0.0011998	0.0032564
28	30	△	0.052965	57.3887	0.0947951	412.739	6.43858	1.15287	542.692	0.591119	19138.6	0.11266	35.2339	0.425377	0.0472489	0.000570433	99.9088	0.930252	0.000406222	0.00335328
K9, Calculated J value = 0.0475022 ± 0.0000366, Sample height in irradiation tube: 13.76 mm
Step	Laser power 1	Step marked 2	36Ar	%1σ	37Ar	%1σ	38Ar	%1σ	39Ar	%1σ	40Ar	%1σ	40Arr/39Ark	± 2σ	J-value	± 2σ	40Ar(r)	39Ar(k)	Ca/K	± 2σ
			fA		fA		fA		fA		fA				(Flux Monitor)		(%)	(%)
1	5	△	7.66143	0.925206	0.359087	79.313	5.37641	0.616805	320.162	0.210092	13545.6	0.044559	35.1613	0.206613	0.0473381	0.000278167	83.1065	0.400593	0.00260833	0.0041375
2	6.5	△	8.46249	0.882689	0.19871	146.606	22.6304	0.426471	1759.37	0.2002	64440.3	0.0202655	35.1879	0.144198	0.0473023	0.000193842	96.071	2.20136	0.000262661	0.000770152
3	8	△	9.27817	0.890386	0.854943	32.7237	45.3979	0.411915	3645.18	0.199843	130915	0.0202582	35.1516	0.141972	0.0473512	0.000191245	97.8757	4.56093	0.000545443	0.000356985
4	9	△	6.38973	0.96324	0.437216	65.9334	33.7784	0.417932	2723.87	0.199861	97536.1	0.019857	35.1045	0.141749	0.0474147	0.000191457	98.0357	3.40817	0.000373286	0.000492242
5	10	△	7.1723	0.930199	0.969871	28.8048	45.6366	0.408125	3704.77	0.199864	131914	0.0153123	35.0255	0.140887	0.0475217	0.000191152	98.3683	4.63549	0.000608813	0.000350744
6	10.5	△	2.92321	1.39105	0.543199	54.428	33.0523	0.415561	2724.09	0.199877	96109.2	0.0180316	34.9578	0.140621	0.0476136	0.000191529	99.0834	3.40844	0.000463734	0.000504806
7	11	△	1.33896	2.41303	0.331368	95.3967	37.7774	0.409866	3132.96	0.201105	110204	0.021334	35.0451	0.141887	0.0474951	0.000192294	99.6287	3.92002	0.000245973	0.000469302
8	11.5	△	0.74609	3.5903	0.814361	33.684	43.0282	0.412293	3574.31	0.200869	125358	0.0200597	35.0065	0.141408	0.0475474	0.000192067	99.8137	4.47226	0.000529854	0.000356958
9	12	△	0.515387	5.21569	0.512166	60.7914	44.9452	0.413009	3745.59	0.200697	131078	0.0201667	34.9513	0.141066	0.0476226	0.000192208	99.874	4.68656	0.000317997	0.000386631
10	12.5	△	0.458033	6.12425	0.720781	40.4662	43.3704	0.413319	3614.72	0.200635	126698	0.00584075	35.0097	0.14062	0.047543	0.000190961	99.8835	4.52281	0.000463725	0.000375309
11	13	△	0.329915	10.238	0.714038	39.2432	51.1874	0.408287	4263.4	0.200651	149245	0.00459251	34.9801	0.140493	0.0475833	0.000191111	99.9254	5.33445	0.000389491	0.000305701
12	13.5	△	0.18303	15.6907	1.03127	30.2111	49.3262	0.412383	4112.78	0.200854	143908	0.00512709	34.9743	0.140602	0.0475913	0.000191324	99.9534	5.146	0.000583134	0.000352351
13	14	△	0.272832	11.5665	0.923913	35.3265	45.4545	0.412586	3786.75	0.200786	132598	0.00600215	34.9918	0.140668	0.0475674	0.000191223	99.93	4.73806	0.00056741	0.000400898
14	14.5	△	0.300007	9.52522	1.35672	21.0589	41.9506	0.414764	3501.03	0.20094	122661	0.00533844	35.007	0.14082	0.0475467	0.000191263	99.9184	4.38057	0.000901212	0.000379587
15	15	△	0.0495525	58.531	0.904277	31.799	38.9555	0.41572	3250.03	0.201184	113931	0.00470869	35.0477	0.14116	0.0474915	0.00019128	99.9785	4.06651	0.000647061	0.000411526
16	15.5	△	0.116624	25.0575	0.593466	50.1608	37.194	0.412951	3110.58	0.200989	108963	0.00496833	35.0157	0.14091	0.0475349	0.00019129	99.9595	3.89202	0.000443697	0.000445127
17	16	△	0.201144	14.385	0.756087	40.0491	32.5872	0.416217	2718.69	0.200804	95340.3	0.0056982	35.0434	0.140937	0.0474974	0.000191024	99.9285	3.40168	0.000646761	0.00051805
18	17	△	0.283792	12.2828	3.67392	7.5428	37.3529	0.412192	3118.15	0.200954	109329	0.00445071	35.0321	0.14099	0.0475126	0.000191219	99.9141	3.9015	0.00274008	0.000413505
19	18	△	0.354174	8.1461	0.548233	50.0297	40.3693	0.412173	3369.07	0.200982	118110	0.0053087	35.0227	0.140921	0.0475254	0.000191227	99.9019	4.21545	0.000378432	0.000378659
20	19	△	0.320872	8.97949	0.325402	100.012	33.2454	0.41445	2775.51	0.200581	97276.4	0.00483351	35.0106	0.140627	0.0475418	0.000190961	99.8929	3.47278	0.000272653	0.000545373
21	20	△	0.396956	6.41504	0.715734	41.3187	32.2526	0.415887	2693.08	0.201082	94468.1	0.00519646	35.0311	0.141043	0.0475141	0.000191302	99.866	3.36964	0.000618065	0.000510759
22	21	△	0.366348	8.78257	0.120708	251.675	27.7625	0.421879	2318.04	0.201581	81478.9	0.00616028	35.0997	0.141818	0.0474211	0.000191601	99.8572	2.90038	0.000121101	0.000609564
23	22.5	△	0.174791	15.5543	0.386829	72.8982	31.7854	0.415774	2650.13	0.200657	93059.4	0.00498641	35.0923	0.141007	0.0474311	0.000190586	99.9354	3.3159	0.000339455	0.000494916
24	24	△	0.326409	9.47407	0.309308	104.498	30.1297	0.419774	2516.82	0.200593	88240.4	0.0155501	35.0186	0.141104	0.047531	0.000191521	99.881	3.1491	0.000285806	0.000597326
25	25.5	△	0.35349	8.79215	0.261567	112.522	26.3793	0.420035	2207.05	0.200823	77414	0.0188629	35.025	0.141548	0.0475223	0.000192054	99.8551	2.76151	0.000275615	0.000620257
26	27	△	0.27803	11.2736	-0.0945755	304.48	21.404	0.431399	1788.35	0.201649	62811.1	0.0219015	35.073	0.142668	0.0474572	0.000193044	99.8592	2.23762	-0.000122987	0.00074894
27	29	△	0.249292	11.3639	0.519484	57.9867	16.9155	0.432845	1412.53	0.202151	49598.6	0.0256781	35.0577	0.143383	0.0474779	0.00019418	99.8414	1.76738	0.000855278	0.000991901
28	31	△	0.273805	11.8542	0.299811	95.5309	16.5228	0.431601	1384.92	0.202123	48653.3	0.0245444	35.0687	0.143494	0.047463	0.000194209	99.8234	1.73284	0.000503447	0.000961897
K16, Calculated J value = 0.0473234 ± 0.0000406, Sample height in irradiation tube: 25.40 mm
Step	Laser power 1	Step marked 2	36Ar	%1σ	37Ar	%1σ	38Ar	%1σ	39Ar	%1σ	40Ar	%1σ	40Arr/39Ark	± 2σ	J-value	± 2σ	40Ar(r)	39Ar(k)	Ca/K	± 2σ
			fA		fA		fA		fA		fA				(Flux Monitor)		(%)	(%)
1	5		3.94872	1.32526	1.18794	26.3466	2.00628	1.29467	91.9318	0.480962	3501.59	0.298987	25.2633	0.482482	0.0658848	0.00125828	66.3264	0.116977	0.0300514	0.0158377
2	6.5		8.99762	0.931233	0.00184448	18555	4.65108	0.733383	238.945	0.265919	10808.8	0.0970562	33.9902	0.29848	0.0489691	0.000430015	75.1403	0.304044	1.79518e-05	0.0066619
3	8	△	8.40839	0.943657	1.10795	28.5966	23.9774	0.426068	1854.6	0.203015	67449.6	0.0161253	35.0123	0.145156	0.0475395	0.000197092	96.2699	2.35987	0.00138932	0.000794619
4	9	△	11.46	0.895722	0.455271	71.6582	20.9359	0.429603	1560.51	0.203347	58233.3	0.0184992	35.1213	0.1494	0.0473921	0.000201598	94.1165	1.98566	0.000678475	0.00097237
5	10	△	7.22483	0.997863	0.55433	60.8355	26.7588	0.420836	2113.93	0.202726	76389.3	0.0140498	35.1128	0.144311	0.0474035	0.000194825	97.1679	2.68986	0.000609831	0.000741991
6	10.5	△	3.0064	1.49825	0.613366	55.9992	25.1475	0.424335	2044.65	0.202529	72823.9	0.0148863	35.1749	0.143503	0.0473198	0.000193051	98.759	2.6017	0.000697643	0.000781354
7	11	△	2.02934	2.03108	-0.0716166	475.529	23.6398	0.42844	1939.16	0.202536	68666.7	0.0155828	35.0951	0.143165	0.0474274	0.000193473	99.1091	2.46747	-8.5888e-05	0.000816844
8	11.5	△	3.31219	1.39884	3.14985	10.936	129.196	0.408049	10673.4	0.199731	374171	0.00570685	34.9606	0.139737	0.0476099	0.000190296	99.7272	13.5814	0.000686305	0.000150134
9	12	△	0.964332	3.90399	1.53892	22.5774	64.1236	0.410266	5308.46	0.200294	186656	0.00708166	35.1047	0.140778	0.0474144	0.000190142	99.8372	6.75471	0.000674184	0.000304439
10	12.5	△	0.581815	6.36856	0.778727	44.3565	50.8407	0.412838	4220.32	0.200552	148504	0.00797611	35.1438	0.141172	0.0473616	0.000190251	99.8745	5.37012	0.000429113	0.000380683
11	13	△	0.520692	6.49932	0.720051	43.1788	51.708	0.414222	4291.81	0.200488	151160	0.00785907	35.1813	0.141256	0.0473111	0.000189958	99.8886	5.46109	0.00039017	0.000336945
12	13.5	△	0.372308	9.58749	1.15009	29.2627	45.1137	0.416736	3733.51	0.20087	131609	0.0087497	35.218	0.141734	0.0472618	0.000190204	99.907	4.75068	0.000716384	0.000419277
13	14	△	0.237811	13.2947	0.767503	42.5507	41.7103	0.415028	3463.27	0.201394	122094	0.00972511	35.2305	0.142174	0.0472451	0.00019066	99.9333	4.40682	0.000515377	0.000438598
14	14.5	△	-0.00318977	1083.85	0.643511	51.8743	38.195	0.41726	3166.58	0.201077	111543	0.0101964	35.2222	0.141979	0.0472562	0.000190488	99.9923	4.02929	0.000472603	0.000490323
15	15	△	0.256167	12.7979	0.157415	213.662	35.4348	0.416374	2944.48	0.201725	103845	0.0109137	35.2387	0.142534	0.0472341	0.000191054	99.9178	3.74669	0.000124327	0.000531282
16	16	△	0.0219924	176.767	0.224971	144.83	37.153	0.419827	3093.1	0.201263	108978	0.0104814	35.2273	0.142189	0.0472494	0.000190714	99.9854	3.9358	0.000169146	0.00048995
17	17	△	0.147949	23.4035	0.944654	32.526	29.1218	0.422843	2422.99	0.201922	85454.6	0.0127941	35.2471	0.142884	0.0472229	0.000191431	99.9398	3.08311	0.000906678	0.000589824
18	18	△	0.0137533	258.045	0.21978	140.289	34.4791	0.421075	2862.83	0.201557	100899	0.011147	35.24	0.142467	0.0472324	0.00019095	99.9874	3.64279	0.000178536	0.000500934
19	19	△	0.153234	24.2261	1.53672	22.6551	42.3206	0.413856	3510.6	0.200938	123607	0.0101592	35.1937	0.141757	0.0472944	0.000190497	99.9545	4.46704	0.00101799	0.000461273
20	20	△	0.0937693	36.1452	1.844	17.5742	38.7729	0.414133	3216.08	0.200808	113179	0.0100112	35.18	0.141604	0.0473129	0.00019044	99.9668	4.09228	0.00133341	0.000468704
21	21	△	0.291315	11.9546	1.11472	29.8512	39.4257	0.417441	3268.75	0.20126	115280	0.00990253	35.2377	0.142153	0.0472355	0.000190554	99.9161	4.1593	0.000793076	0.000473497
22	22.5	△	0.369493	10.3181	1.72387	19.581	40.009	0.416655	3320.3	0.201141	117088	0.0100728	35.228	0.142059	0.0472485	0.000190533	99.8973	4.22489	0.00120742	0.000472878
23	24	△	0.450526	8.64268	1.85234	17.9678	35.6698	0.417142	2962.71	0.201653	104409	0.0110788	35.1928	0.142366	0.0472957	0.000191326	99.8627	3.76987	0.00145399	0.000522534
24	25.5	△	0.282117	12.0345	1.38147	25.5944	30.6686	0.422413	2545.91	0.201897	89728.2	0.0124798	35.208	0.142662	0.0472753	0.000191559	99.8977	3.23953	0.00126191	0.000645978
25	27	△	0.232085	14.9436	0.816634	44.0091	14.8022	0.443034	1231.34	0.205185	43359.8	0.0396435	35.1543	0.147899	0.0473475	0.000199198	99.8318	1.56681	0.00154234	0.00135756
26	29	△	0.225181	15.8931	0.690787	45.6594	14.8629	0.470402	1233.95	0.204926	43399.2	0.0403996	35.1135	0.147712	0.0474025	0.000199408	99.8366	1.57013	0.0013019	0.0011889
27	31	△	0.332057	11.5152	0.674005	50.4779	15.3474	0.445848	1274.8	0.2051	45055.9	0.0236801	35.2629	0.146712	0.0472017	0.000196384	99.7715	1.62211	0.00122957	0.00124134
K23, Calculated J value = 0.0472909 ± 0.0000653, Sample height in irradiation tube: 34.86 mm
Step	Laser power 1	Step marked 2	36Ar	%1σ	37Ar	%1σ	38Ar	%1σ	39Ar	%1σ	40Ar	%1σ	40Arr/39Ark	± 2σ	J-value	± 2σ	40Ar(r)	39Ar(k)	Ca/K	± 2σ
			fA		fA		fA		fA		fA				(Flux Monitor)		(%)	(%)
1	5		6.83531	1.00915	0.695612	38.1554	2.72417	1.02129	116.634	0.34304	6077.71	0.0815403	34.6099	0.447309	0.0481008	0.00062167	66.4175	0.170148	0.01387	0.0105847
2	6.5	△	12.6441	0.886384	1.43293	20.2045	12.2238	0.456732	825.022	0.206661	32908.3	0.015645	35.3093	0.169821	0.047148	0.00022676	88.5215	1.20356	0.00403917	0.00163227
3	8	△	7.9685	1.01833	1.85212	14.4196	28.0664	0.420327	2220.89	0.202133	80561.4	0.00751313	35.2002	0.144221	0.0472942	0.000193773	97.0387	3.2399	0.00193943	0.000559373
4	9	△	7.93715	0.968484	1.00876	25.7887	21.0081	0.420994	1632.92	0.202263	60000.8	0.00924154	35.2904	0.145936	0.0471733	0.000195075	96.0424	2.38214	0.00143666	0.000741014
5	10	△	9.14076	0.946726	4.40813	6.28813	35.1664	0.413335	2797.53	0.201229	101269	0.00685003	35.2209	0.143162	0.0472663	0.000192123	97.2971	4.08111	0.00366447	0.000461089
6	10.5	△	3.93148	1.30142	2.42667	10.2524	29.4915	0.41632	2402.08	0.201774	86053.2	0.00706708	35.3329	0.143273	0.0471166	0.000191055	98.6278	3.50422	0.00234939	0.000481832
7	11	△	3.13124	1.51429	1.46937	20.3475	21.0328	0.434289	1711.88	0.202796	61550.7	0.00957467	35.406	0.144757	0.0470192	0.000192237	98.4729	2.49734	0.00199614	0.000812368
8	11.5	△	4.31307	1.26792	1.9789	13.8478	25.0153	0.42301	2024.9	0.202672	72849.2	0.00815507	35.3379	0.144318	0.0471099	0.000192395	98.2242	2.95397	0.00227275	0.000629519
9	12	△	3.44957	1.49543	1.91121	11.4547	27.5772	0.421928	2251.37	0.202297	80581.7	0.00705126	35.332	0.143721	0.0471178	0.000191663	98.7137	3.28435	0.00197422	0.000452351
10	12.5	△	2.1877	2.18793	2.04483	12.7992	23.3736	0.429408	1919.89	0.201959	68543.2	0.00861583	35.3585	0.143741	0.0470824	0.000191401	99.0388	2.80079	0.00247692	0.000634131
11	13	△	3.51732	1.42978	1.82306	14.6183	28.017	0.420056	2292.18	0.201507	81946.5	0.00724825	35.2894	0.142946	0.0471746	0.000191089	98.7102	3.34389	0.00184963	0.000540819
12	13.5	△	3.10233	1.58255	2.28648	10.1978	28.9226	0.421227	2369.45	0.201777	84570.4	0.00756339	35.2981	0.143106	0.047163	0.000191209	98.8965	3.45662	0.00224414	0.000457797
13	14	△	1.44295	3.09252	2.43754	11.7153	26.0523	0.422809	2157.18	0.20166	76534.5	0.00771614	35.2763	0.142922	0.0471921	0.000191199	99.4288	3.14696	0.00262782	0.000615804
14	14.5	△	2.57809	1.75736	2.80029	8.93519	26.8938	0.423633	2209.54	0.201959	78750.6	0.00754663	35.29	0.143185	0.0471738	0.000191402	99.0144	3.22333	0.00294737	0.00052684
15	15	△	2.85051	1.6227	2.43499	11.4541	28.8265	0.425325	2365.69	0.202046	84323.7	0.00721634	35.2819	0.143158	0.0471847	0.000191455	98.9825	3.45113	0.00239371	0.000548443
16	15.5	△	2.54641	1.79745	2.69067	9.21166	28.0099	0.42767	2304.43	0.201351	82015	0.00784824	35.2573	0.142601	0.0472175	0.000190975	99.0648	3.36176	0.00271537	0.00050038
17	16	△	2.79247	1.64304	2.31073	10.0065	29.6854	0.41698	2436.36	0.201495	86673.6	0.00718459	35.2299	0.142525	0.0472543	0.000191171	99.0298	3.55423	0.00220566	0.000441508
18	17	△	2.71623	1.66826	3.20163	7.22194	34.9329	0.419604	2874.07	0.201445	101991	0.00681643	35.2016	0.142229	0.0472923	0.00019108	99.1966	4.19277	0.00259063	0.000374333
19	18	△	1.78287	2.38124	3.65502	6.41074	36.6366	0.416783	3030.35	0.201277	107137	0.00686651	35.1762	0.141938	0.0473264	0.000190965	99.4949	4.42076	0.00280498	0.000359817
20	19	△	3.18026	1.57664	4.98715	4.85498	38.8621	0.414845	3188.9	0.200921	113009	0.00667726	35.1376	0.141601	0.0473784	0.00019093	99.1516	4.65205	0.003637	0.000353454
21	20	△	2.55267	1.79231	3.43944	8.54451	37.5291	0.412772	3093.95	0.201067	109449	0.00591148	35.1259	0.141599	0.0473942	0.000191055	99.2954	4.51354	0.00258527	0.00044192
22	21	△	2.94032	1.5589	2.97104	9.19806	33.1894	0.415129	2729.53	0.201356	96694	0.00653411	35.1007	0.1418	0.0474283	0.000191601	99.0838	3.98191	0.00253135	0.000465782
23	22.5	△	2.23743	1.97537	8.12226	3.1802	37.3292	0.419734	3085.04	0.201177	108854	0.00617288	35.0651	0.141419	0.0474763	0.000191474	99.3783	4.50053	0.00612278	0.000390212
24	24	△	1.54634	2.63032	3.31356	7.20945	35.1963	0.412131	2914.49	0.201105	102451	0.00598135	34.9911	0.14105	0.0475768	0.000191784	99.541	4.25173	0.00264402	0.000381387
25	25.5	△	1.82175	2.37729	2.4922	10.3711	37.8388	0.411041	3134.28	0.200805	110172	0.00674788	34.9741	0.140786	0.0475998	0.000191609	99.4979	4.57237	0.00184917	0.00038363
26	27	△	1.29445	3.24736	1.96226	13.0994	31.9019	0.417965	2643.92	0.201748	92934.8	0.0065911	35.0013	0.141626	0.0475629	0.000192455	99.5757	3.85702	0.001726	0.000452244
27	29	△	1.3911	3.26039	2.23966	11.2665	36.7492	0.41773	3041.59	0.201112	106984	0.00642903	35.0341	0.141271	0.0475184	0.000191613	99.6034	4.43715	0.00171243	0.000385923
6	31	△	2.61606	1.83581	3.95157	6.03382	57.6817	0.408397	4774.17	0.200186	168049	0.00620068	35.033	0.140463	0.0475198	0.000190528	99.5268	6.96469	0.00192488	0.000232415
K30, Calculated J value = 0.0469279 ± 0.0000484, Sample height in irradiation tube: 44.04 mm
Step	Laser power 1	Step marked 2	36Ar	%1σ	37Ar	%1σ	38Ar	%1σ	39Ar	%1σ	40Ar	%1σ	40Arr/39Ark	± 2σ	J-value	± 2σ	40Ar(r)	39Ar(k)	Ca/K	± 2σ
			fA		fA		fA		fA		fA				(Flux Monitor)		(%)	(%)
1	5	△	7.39693	0.946528	0.586967	46.4846	5.06724	0.708158	299.52	0.298542	12774.5	0.171874	35.2737	0.295676	0.0471956	0.000395609	82.7054	0.356623	0.00455743	0.0042371
2	6.5	△	5.73249	1.02272	0.612331	46.9806	19.5006	0.430191	1539.92	0.207065	56646.7	0.0391252	35.6712	0.152367	0.0466697	0.000199346	96.9705	1.8335	0.000924742	0.000868907
3	8	△	8.94824	0.895998	0.596736	45.4194	30.2656	0.420679	2389.24	0.203085	87729.4	0.0253551	35.5974	0.147314	0.0467664	0.000193535	96.9466	2.84475	0.000580837	0.000527631
4	9	△	4.28443	1.09619	0.872194	30.3912	26.0876	0.422336	2112.33	0.203768	76722	0.0288949	35.7125	0.147693	0.0466157	0.000192784	98.3245	2.51505	0.000960248	0.000583675
5	10	△	4.39537	1.08412	0.919892	29.5218	32.669	0.416582	2663.61	0.202274	96053.6	0.023178	35.5658	0.145274	0.046808	0.000191195	98.6255	3.17143	0.000803152	0.000474222
6	10.5	△	2.49005	1.4932	0.414652	61.3871	31.26	0.417135	2572.88	0.202425	92117.3	0.0242319	35.5113	0.145079	0.0468798	0.000191524	99.1846	3.0634	0.000374797	0.000460156
7	11	△	1.93423	1.70183	0.620309	40.1443	27.6326	0.422453	2279.09	0.203291	81631.9	0.027021	35.5613	0.146139	0.0468139	0.000192382	99.2842	2.7136	0.000632962	0.000508203
8	11.5	△	1.03608	2.88922	0.835456	36.4362	29.3232	0.41901	2437.93	0.203197	86914.6	0.0255652	35.5211	0.145688	0.0468669	0.000192223	99.6357	2.90273	0.000796955	0.000580769
9	12	△	0.572191	5.88755	0.69073	39.8968	29.5168	0.420269	2456.66	0.203124	87430.3	0.0252439	35.5166	0.145631	0.0468728	0.000192196	99.7962	2.92502	0.000653876	0.000521758
10	12.5	△	0.479318	5.62931	0.374053	79.3691	27.4144	0.424953	2288.16	0.203272	81363.2	0.0273023	35.4927	0.145765	0.0469043	0.000192631	99.8157	2.72441	0.00038017	0.000603477
11	13	△	0.575004	4.77787	0.442825	69.6059	36.4299	0.415029	3040.16	0.202048	107826	0.0208046	35.4076	0.143942	0.0470171	0.000191138	99.8323	3.61977	0.000338741	0.000471569
12	13.5	△	0.320022	9.368	1.24294	20.7988	40.3054	0.414784	3366.55	0.201835	119265	0.0191202	35.3951	0.143619	0.0470337	0.000190843	99.9114	4.00839	0.00085861	0.000357178
13	14	△	0.393507	8.64971	0.978543	28.7164	48.175	0.411283	4026.74	0.201051	142354	0.0158678	35.32	0.142555	0.0471337	0.000190236	99.909	4.79444	0.000565143	0.000324585
14	14.5	△	0.449101	6.83465	1.21852	24.2228	52.9298	0.412983	4418.61	0.200985	156323	0.014371	35.345	0.1425	0.0471004	0.000189895	99.9057	5.26102	0.000641325	0.000310705
15	15	△	0.372957	9.02104	1.04346	27.2969	48.57	0.411746	4058.83	0.200895	143485	0.0156731	35.3209	0.142434	0.0471325	0.000190065	99.9139	4.83265	0.000597868	0.000326407
16	15.5	△	0.289978	8.9896	0.704027	43.0344	42.1963	0.413938	3526.88	0.20171	124907	0.0182288	35.3881	0.143413	0.047043	0.000190646	99.9222	4.19928	0.000464227	0.000399559
17	16	△	0.0583056	49.6582	1.03172	29.0428	39.2198	0.412084	3274.79	0.201617	115948	0.019333	35.3979	0.143489	0.04703	0.00019064	99.9765	3.89914	0.000732673	0.000425588
18	17	△	0.0866301	39.1908	1.11904	26.4053	45.3931	0.412674	3786.41	0.201418	134157	0.0169995	35.4213	0.143297	0.0469989	0.000190134	99.9723	4.50829	0.000687309	0.000362982
19	18	△	0.207723	13.5452	1.15664	23.1845	49.4138	0.41321	4122.26	0.201168	146102	0.0160102	35.4242	0.143034	0.0469951	0.000189754	99.9491	4.90818	0.000652522	0.00030258
20	19	△	0.180606	18.0897	0.913196	29.1036	52.2921	0.411464	4367.51	0.200642	154685	0.0149072	35.4019	0.142524	0.0470247	0.000189317	99.9567	5.20019	0.000486252	0.00028304
21	20	△	0.407176	7.34012	1.22252	22.8973	45.5684	0.416829	3803.42	0.201387	135047	0.0167413	35.4719	0.143442	0.0469319	0.000189785	99.9015	4.52855	0.000747505	0.00034233
22	21	△	0.159824	19.2937	1.0133	26.2368	41.2526	0.417786	3446.08	0.201728	122355	0.0183308	35.4886	0.143871	0.0469098	0.000190172	99.9526	4.10308	0.000683822	0.000358836
23	22.5	△	0.256346	11.9691	1.80954	15.7819	42.2269	0.412893	3521.78	0.201125	124982	0.0180349	35.4637	0.14332	0.0469428	0.000189711	99.9304	4.19321	0.00119492	0.000377192
24	24	△	0.276143	11.3634	1.0998	27.4259	36.3262	0.417004	3034.91	0.201877	107773	0.0209588	35.4809	0.144159	0.04692	0.000190636	99.9151	3.61353	0.000842753	0.000462277
25	25.5	△	0.339962	8.17771	1.19119	24.8191	41.3678	0.413811	3450.05	0.201173	122508	0.0185465	35.4768	0.143427	0.0469254	0.000189712	99.9087	4.1078	0.000802945	0.000398581
26	27	△	0.329916	8.41593	1.18715	25.4462	29.6186	0.418986	2476.24	0.202664	88068	0.0252793	35.5225	0.145255	0.0468651	0.000191636	99.8798	2.94834	0.00111492	0.000567427
27	29	△	0.205366	13.7895	0.563287	47.3497	26.8797	0.422576	2245.82	0.203255	79925.6	0.0277209	35.5583	0.146083	0.0468178	0.00019234	99.9149	2.67399	0.000583292	0.000552379
28	31	△	0.348416	9.6459	1.33588	24.1549	35.6581	0.419635	2981.24	0.201944	105941	0.0213509	35.4981	0.14433	0.0468972	0.000190678	99.8934	3.54962	0.00104208	0.000503446
K37, Calculated J value = 0.0467111 ± 0.0000530, Sample height in irradiation tube: 53.83 mm
Step	Laser power 1	Step marked 2	36Ar	%1σ	37Ar	%1σ	38Ar	%1σ	39Ar	%1σ	40Ar	%1σ	40Arr/39Ark	± 2σ	J-value	± 2σ	40Ar(r)	39Ar(k)	Ca/K	± 2σ
			fA		fA		fA		fA		fA				(Flux Monitor)		(%)	(%)
1	5		5.26975	1.04534	0.254958	143.622	2.84346	0.964558	145.619	0.476818	6676.18	0.0863398	35.0397	0.416458	0.0475108	0.000564681	76.4273	0.228913	0.00407178	0.011696
2	6.5		9.14445	0.916414	-0.139102	278.005	7.60464	0.555106	488.493	0.240727	20427.2	0.0526736	36.2246	0.209885	0.0459566	0.000266272	86.6274	0.767917	-0.000662225	0.00368204
3	8	△	16.0339	0.860595	0.398482	81.7714	27.8371	0.430318	2076.04	0.202981	79260	0.0202444	35.8696	0.15239	0.0464116	0.000197177	93.9524	3.26355	0.00044638	0.000730025
4	9	△	6.81886	1.00098	1.26142	28.768	38.8533	0.41507	3143.26	0.201441	114701	0.0150246	35.8403	0.145445	0.0464495	0.000188498	98.2169	4.94124	0.000933276	0.000536984
5	10	△	7.59331	0.945942	1.31223	29.2066	53.767	0.413573	4384.09	0.200507	159202	0.0120859	35.7934	0.144172	0.0465104	0.000187339	98.5677	6.89183	0.000696082	0.000406613
6	10.5	△	3.03316	1.45834	1.45221	25.7895	37.7359	0.415436	3108.29	0.201161	112083	0.0147128	35.7651	0.144543	0.0465471	0.000188118	99.1838	4.88626	0.00108653	0.000560437
7	11	△	3.33819	1.32365	1.56425	24.0256	46.867	0.410713	3871.5	0.200844	139428	0.013276	35.7536	0.144106	0.0465621	0.00018767	99.2769	6.08604	0.000939632	0.00045152
8	11.5	△	2.93487	1.44832	0.728961	49.9185	38.4302	0.413895	3167.45	0.201649	113790	0.0211132	35.6451	0.144787	0.0467038	0.000189706	99.2216	4.97925	0.000535213	0.000534345
9	12	△	1.68985	2.2855	0.674198	55.5754	31.8871	0.423021	2643.4	0.202176	94589.3	0.0177008	35.5893	0.144731	0.046777	0.000190228	99.4582	4.15545	0.000593138	0.000659282
10	12.5	△	0.732805	4.53185	0.25135	124.37	36.219	0.418413	3020.28	0.201356	107807	0.0138818	35.6188	0.143934	0.0467384	0.000188867	99.7886	4.74792	0.000193536	0.000481405
11	13	△	0.707702	4.65175	0.522918	59.5891	36.1869	0.414224	3018.18	0.201153	107736	0.0103714	35.6227	0.143652	0.0467333	0.000188456	99.7955	4.7446	0.000402921	0.000480197
12	13.5	△	0.357052	9.16533	0.457435	76.3872	33.3955	0.41611	2790.95	0.20141	99503.1	0.0125365	35.6108	0.143896	0.0467488	0.000188903	99.8844	4.3874	0.000381161	0.000582319
13	14	△	0.554699	6.97378	0.038828	832.63	34.8534	0.414871	2913.74	0.201468	103881	0.0162984	35.5924	0.144103	0.046773	0.00018937	99.8321	4.58042	3.09903e-05	0.000516069
14	14.5	△	0.414017	8.96252	0.870224	44.6241	35.4149	0.417391	2961.4	0.201512	105517	0.0141913	35.5859	0.14397	0.0467816	0.000189265	99.8744	4.65535	0.000683384	0.000609914
15	15	△	0.352868	9.78467	0.75788	51.6647	35.0883	0.419454	2929.89	0.20137	104368	0.013345	35.5829	0.143794	0.0467855	0.000189065	99.8906	4.60581	0.000601563	0.000621596
16	15.5	△	0.273295	11.8564	0.386268	93.9989	35.1004	0.419594	2937.18	0.201578	104653	0.0167246	35.5996	0.144167	0.0467635	0.000189377	99.9136	4.61727	0.000305837	0.000574968
17	16	△	0.269854	12.06	0.366571	99.3895	31.9585	0.41741	2675.91	0.2019	95275	0.0174317	35.5716	0.144356	0.0468003	0.000189924	99.907	4.20655	0.00031858	0.000633272
18	17	△	0.41802	8.50449	0.939591	40.5258	34.1221	0.419471	2853.27	0.201836	101586	0.0160214	35.5569	0.144178	0.0468198	0.000189848	99.8687	4.48536	0.000765823	0.000620719
19	18	△	0.0811727	43.2923	0.75753	47.6666	37.1226	0.414321	3110.55	0.201273	110720	0.0144439	35.5841	0.143769	0.0467839	0.000189019	99.9697	4.88982	0.000566362	0.000539936
20	19	△	0.142273	25.1389	0.639571	59.2785	32.4091	0.414365	2711.24	0.201533	96478.1	0.0128523	35.5658	0.143861	0.0468079	0.000189334	99.9475	4.26209	0.000548595	0.000650402
21	20	△	0.377819	9.13999	0.564452	62.3392	26.7365	0.424883	2239.04	0.202374	79693.1	0.0132028	35.5391	0.144445	0.0468431	0.000190389	99.85	3.5198	0.000586267	0.000730953
22	21	△	0.139349	27.4175	0.269292	124.834	29.1523	0.421592	2443.2	0.20196	87010.5	0.0156975	35.5933	0.144505	0.0467718	0.000189888	99.9437	3.84073	0.000256329	0.000639973
23	22.5	△	0.248493	14.9934	0.763094	39.8599	24.112	0.427889	2016.7	0.203057	71865.7	0.0164567	35.5955	0.145453	0.046769	0.000191111	99.8884	3.17028	0.00087997	0.00070152
24	24	△	0.139634	22.8143	0.240542	162.065	23.3892	0.430094	1963.17	0.20334	69979.3	0.017604	35.6218	0.145732	0.0467344	0.000191195	99.932	3.08613	0.000284947	0.000923599
K44, Calculated J value = 0.0467059 ± 0.0000495, Sample height in irradiation tube: 63.36 mm
Step	Laser power 1	Step marked 2	36Ar	%1σ	37Ar	%1σ	38Ar	%1σ	39Ar	%1σ	40Ar	%1σ	40Arr/39Ark	± 2σ	J-value	± 2σ	40Ar(r)	39Ar(k)	Ca/K	± 2σ
			fA		fA		fA		fA		fA				(Flux Monitor)		(%)	(%)
1	5	△	4.2556	1.16372	0.229063	156.549	4.18092	0.91818	276.877	0.505438	11100.4	0.0569552	35.4996	0.37826	0.0468953	0.000499685	88.5466	0.856002	0.00192398	0.00602397
2	6.5	△	4.20566	1.2169	0.556441	69.4913	14.1753	0.472128	1118.11	0.233036	41157.6	0.0332642	35.684	0.170456	0.0466529	0.000222852	96.9411	3.45679	0.00115735	0.00160853
3	8	△	7.88582	0.929614	1.06941	41.0078	22.0913	0.437238	1723.11	0.214047	63999.7	0.0199722	35.7728	0.156171	0.0465372	0.000203165	96.3132	5.32721	0.00144333	0.00118377
4	9	△	11.1169	0.901555	0.741869	55.1393	23.9004	0.434577	1819.12	0.213016	68329	0.0201147	35.7341	0.156892	0.0465876	0.000204545	95.1346	5.62405	0.000948414	0.00104591
5	10	△	7.94604	0.935989	1.07559	37.902	46.5773	0.416434	3759.92	0.203034	136330	0.0152069	35.6248	0.145613	0.0467304	0.000191006	98.2516	11.6243	0.000665272	0.00050431
6	10.5	△	3.26412	1.32767	-0.270039	164.73	18.0983	0.452687	1462.19	0.219757	53209.2	0.0265132	35.7205	0.159219	0.0466052	0.000207736	98.1601	4.52056	-0.000429491	0.00141501
7	11	△	4.02873	1.20947	0.701832	58.0206	20.7709	0.447693	1678.82	0.215261	61135.1	0.0215022	35.696	0.155508	0.0466372	0.000203173	98.0243	5.1903	0.000972211	0.00112817
8	11.5	△	2.43549	1.69105	0.33885	130.812	17.0251	0.457404	1387.46	0.221851	50249.4	0.0232162	35.6899	0.160263	0.0466453	0.000209458	98.5447	4.2895	0.000567964	0.00148594
9	12	△	2.1648	1.75365	0.726695	64.205	15.5656	0.482257	1274.4	0.225633	46123.7	0.0244146	35.6825	0.162994	0.0466549	0.000213115	98.5905	3.93997	0.00132611	0.00170287
10	12.5	△	1.74299	2.35704	0.60201	68.5274	15.5836	0.469018	1280.12	0.2252	46221.1	0.0263845	35.6974	0.163056	0.0466354	0.000213018	98.8659	3.95766	0.00109367	0.00149893
11	13	△	1.47712	2.45389	0.525551	83.5586	14.1344	0.489977	1161.41	0.229554	41893.1	0.0268836	35.6881	0.166057	0.0466475	0.000217051	98.939	3.59067	0.00105235	0.00175866
12	13.5	△	1.54136	2.29515	0.298263	146.432	12.4971	0.494324	1027.47	0.236788	37114.7	0.0256738	35.6716	0.171209	0.0466692	0.000223993	98.7518	3.17656	0.000675091	0.0019771
13	14	△	1.71309	2.26875	0.789579	59.1367	13.4395	0.491936	1103.41	0.232605	39813.2	0.0287265	35.6154	0.168322	0.0467428	0.000220912	98.7071	3.41135	0.00166414	0.00196825
14	14.5	△	0.902418	4.15465	0.261857	164.104	14.7379	0.488036	1220.26	0.227428	43836	0.0272875	35.6997	0.164593	0.0466324	0.000214999	99.377	3.7726	0.000499048	0.00163791
15	15	△	0.540283	6.57979	0.367146	106.094	14.8002	0.484835	1230.45	0.226991	44072.6	0.0262826	35.6842	0.164002	0.0466527	0.000214413	99.6256	3.8041	0.000693915	0.00147241
16	15.5	△	0.494604	6.68303	0.839815	49.8747	17.1632	0.458946	1432.65	0.22037	51214.1	0.022091	35.6418	0.158481	0.0467081	0.000207688	99.7033	4.42923	0.00136325	0.00135985
17	16	△	0.431544	7.81461	0.552743	67.3622	15.5538	0.459384	1294.81	0.224372	46283	0.0273265	35.6426	0.161883	0.0467071	0.000212136	99.7133	4.00307	0.000992772	0.00133751
18	17	△	0.952292	3.75673	0.817359	51.0185	19.2541	0.449266	1600.24	0.216592	57181	0.0241994	35.5521	0.155552	0.046826	0.000204879	99.4944	4.94736	0.00118784	0.00121205
19	18	△	0.577215	6.38842	0.556483	67.5128	24.9118	0.435901	2081.85	0.209541	74167.5	0.0159632	35.54	0.149751	0.046842	0.000197372	99.7592	6.43632	0.000621633	0.000839367
20	19	△	0.610496	5.65384	0.573547	71.4387	25.9306	0.430115	2165.46	0.2094	77015.9	0.0205895	35.4784	0.149608	0.0469233	0.000197869	99.7549	6.69482	0.000615957	0.000880068
21	20	△	0.528217	6.13788	0.369001	117.487	26.8879	0.422344	2247.22	0.208292	79853.2	0.0147343	35.4611	0.148347	0.0469462	0.000196393	99.794	6.94758	0.000381869	0.000897293
Note: Laser power 1: The laser has a maximum output of 50W (100%). During stepwise heating, the output power is increased gradually. Step marked 2: The steps marked with "Δ" were included in the calculation for the plateau ages. 40Ar* 3: 40Ar* was obtained with the modern atmospheric 40Ar/36Ar value of 298.56 (40Ar* = 40Arm – 298.56 × 36Arm) In ArArCALC 2.5.2, when a regression result yields a ne…
Interfering Isotope Production Ratios:
(39Ar/37Ar)Ca ± 1σ = (8.174 ± 0.082) × 10-4
(38Ar/37Ar)Ca ± 1σ = (0.6348 ± 0.0063) × 10-4
(36Ar/37Ar)Ca ± 1σ = (2.468 ± 0.039) × 10-4
(40Ar/39Ar)K ± 1σ = (3.0199 ± 0.73) × 10-3
(38Ar/39Ar)K ± 1σ = (1.211 ± 0.012) × 10-2
Decay Constants:
40K λ = 5.31 × 10-10 yr-1 (Renne et al, 2011)
λ39 = 2.58 × 10-3 yr-1 (Stoenner et al., 1965)
λ37 = 1.98 × 10-2 day-1 (Stoenner et al., 1965)
(40Ar/36Ar)air = 298.56 ± 0.31 (Lee et al., 2006)
